# Supplementary material for: Identification of StbZIP in Potato (Solanum tuberosum L.) and StbZIP104 Enhances Cold Resistance
Source: Plants (Basel). 2026 May 15;15(10):1513. doi: 10.3390/plants15101513 (PMC13210850; doi:10.3390/plants15101513)
Supplement: Supplementary file 1 [file plants-15-01513-s001.zip]

Archive with 1 entries (1 files):
- plants-4294994-supplementary.xlsx
