# Supplementary material for: Identification of StbZIP in Potato (Solanum tuberosum L.) and StbZIP104 Enhances Cold Resistance
Source: Plants (Basel). 2026 May 15;15(10):1513. doi: 10.3390/plants15101513 (PMC13210850; doi:10.3390/plants15101513)
Supplement: Supplementary file 1 [file plants-15-01513-s001.zip › plants-4294994-supplementary.xlsx]

## Sheet:  S1
Table S1 StbZIP family identification and physicochemical properties analysis.
GeneID	Sequence ID	Chr	Location	Mw/Da	pI	Length/aa	Subcellular localization prediction
Soltu.Q9.Chr01_A10000503.g	StbZIP1	Chr01_A1	5323709…5311897	27863.2	5.35	253	Nucleus
Soltu.Q9.Chr01_A10000563.g	StbZIP2	Chr01_A1	5909226…5908712	16155.6	9.87	142	Nucleus
Soltu.Q9.Chr01_A10000748.g	StbZIP3	Chr01_A1	8178583…8175736	20979.9	4.47	187	Nucleus
Soltu.Q9.Chr01_A10003084.g	StbZIP4	Chr01_A1	52774452…52768905	48741.1	6.16	454	Nucleus
Soltu.Q9.Chr01_A10003095.g	StbZIP5	Chr01_A1	52882005…52876456	48760.1	6.16	454	Nucleus
Soltu.Q9.Chr01_A10003684.g	StbZIP6	Chr01_A1	58340377…58336577	31790.7	6.69	294	Nucleus
Soltu.Q9.Chr01_A10004037.g	StbZIP7	Chr01_A1	61425527…61414826	93098.9	9.61	845	Endoplasmic reticulum
Soltu.Q9.Chr01_A10004291.g	StbZIP8	Chr01_A1	63878069…63877052	29258.6	5.97	267	Nucleus
Soltu.Q9.Chr01_A20000394.g	StbZIP9	Chr01_A2	4827789…4814257	36316.1	8.71	327	Nucleus
Soltu.Q9.Chr01_A20000423.g	StbZIP10	Chr01_A2	5120157…5119643	16072.5	9.67	142	Nucleus
Soltu.Q9.Chr01_A20000535.g	StbZIP11	Chr01_A2	6895378…6886721	42933.8	8.69	378	Nucleus
Soltu.Q9.Chr01_A20002725.g	StbZIP12	Chr01_A2	68090459…68086699	44492.3	5.63	417	Nucleus
Soltu.Q9.Chr01_A20002869.g	StbZIP13	Chr01_A2	69736423…69730810	48759.1	6.16	454	Nucleus
Soltu.Q9.Chr01_A20003373.g	StbZIP14	Chr01_A2	74600668…74599759	28031.2	5.42	265	Nucleus
Soltu.Q9.Chr01_A20003688.g	StbZIP15	Chr01_A2	77429048…77418939	95535.8	9.73	862	Endoplasmic reticulum
Soltu.Q9.Chr01_A20003925.g	StbZIP16	Chr01_A2	79719754…79717252	62950.8	6.89	575	Nucleus
Soltu.Q9.Chr01_A20003988.g	StbZIP17	Chr01_A2	80460175…80459117	29272.6	5.97	267	Nucleus
Soltu.Q9.Chr01_A30000596.g	StbZIP18	Chr01_A3	13304549…13303404	22169.9	7.36	198	Nucleus
Soltu.Q9.Chr01_A30002731.g	StbZIP19	Chr01_A3	73766950…73763188	43185.9	5.62	405	Nucleus
Soltu.Q9.Chr01_A30002947.g	StbZIP20	Chr01_A3	76029457…76023058	48454.6	6.23	451	Nucleus
Soltu.Q9.Chr01_A30004033.g	StbZIP21	Chr01_A3	86170536…86169478	29246.5	5.97	267	Nucleus
Soltu.Q9.Chr01_A40000584.g	StbZIP22	Chr01_A4	6969424…6959826	36340.1	8.71	327	Nucleus
Soltu.Q9.Chr01_A40000627.g	StbZIP23	Chr01_A4	7421132…7417650	16614.8	9.83	146	Nucleus
Soltu.Q9.Chr01_A40000643.g	StbZIP24	Chr01_A4	7574477…7573963	16137.5	9.87	142	Nucleus
Soltu.Q9.Chr01_A40000808.g	StbZIP25	Chr01_A4	10236055…10233207	21077.1	4.65	188	Nucleus
Soltu.Q9.Chr01_A40003374.g	StbZIP26	Chr01_A4	72892892…72889144	45519.3	5.52	427	Nucleus
Soltu.Q9.Chr01_A40004134.g	StbZIP27	Chr01_A4	80646434…80642680	32644.7	8.89	300	Nucleus
Soltu.Q9.Chr01_A40004570.g	StbZIP28	Chr01_A4	84746553…84744749	55114.2	5.92	506	Nucleus
Soltu.Q9.Chr01_A40004573.g	StbZIP29	Chr01_A4	84766347…84764543	55114.2	5.92	506	Nucleus
Soltu.Q9.Chr01_A40004576.g	StbZIP30	Chr01_A4	84787213…84785409	55114.2	5.92	506	Nucleus
Soltu.Q9.Chr01_A40004583.g	StbZIP31	Chr01_A4	84883423…84881619	55114.2	5.92	506	Nucleus
Soltu.Q9.Chr01_A40004589.g	StbZIP32	Chr01_A4	84958488…84956684	55114.2	5.92	506	Nucleus
Soltu.Q9.Chr01_A40004646.g	StbZIP33	Chr01_A4	85538219…85537161	29244.5	5.81	267	Nucleus
Soltu.Q9.Chr02_A10005086.g	StbZIP34	Chr02_A1	21285878…21285009	25068	10.07	230	Nucleus
Soltu.Q9.Chr02_A10005205.g	StbZIP35	Chr02_A1	23003330…22994753	36646.5	5.37	341	Nucleus
Soltu.Q9.Chr02_A10005876.g	StbZIP36	Chr02_A1	30976849…30971153	37826.6	5.31	351	Nucleus
Soltu.Q9.Chr02_A10005890.g	StbZIP37	Chr02_A1	31153807…31148102	37746.6	5.31	351	Nucleus
Soltu.Q9.Chr02_A20004706.g	StbZIP38	Chr02_A2	18470180…18469190	25248.3	10.2	231	Nucleus
Soltu.Q9.Chr02_A20004839.g	StbZIP39	Chr02_A2	20305848…20297452	36637.4	5.23	341	Nucleus
Soltu.Q9.Chr02_A20006342.g	StbZIP40	Chr02_A2	37207341…37206438	25667.8	9.06	226	Nucleus
Soltu.Q9.Chr02_A30004835.g	StbZIP41	Chr02_A3	19647344…19646354	25189.3	10.07	231	Nucleus
Soltu.Q9.Chr02_A30004957.g	StbZIP42	Chr02_A3	21329363…21320958	36637.4	5.23	341	Nucleus
Soltu.Q9.Chr02_A30006369.g	StbZIP43	Chr02_A3	37473195…37472291	18955.1	7.6	169	Nucleus
Soltu.Q9.Chr02_A40005378.g	StbZIP44	Chr02_A4	15957839…15956849	25189.3	10.07	231	Nucleus
Soltu.Q9.Chr02_A40005491.g	StbZIP45	Chr02_A4	17457157…17448738	36621.4	5.23	341	Nucleus
Soltu.Q9.Chr02_A40006919.g	StbZIP46	Chr02_A4	33910778…33909870	18887	7	168	Nucleus
Soltu.Q9.Chr02_A40007094.g	StbZIP47	Chr02_A4	35460310…35459147	9493.52	4.24	83	Cytoplasm|Nucleus
Soltu.Q9.Chr02_A40007193.g	StbZIP48	Chr02_A4	36344733…36344440	10933.2	9.74	97	Nucleus
Soltu.Q9.Chr03_A10006967.g	StbZIP49	Chr03_A1	4310457…4309855	23373.3	8.82	200	Nucleus
Soltu.Q9.Chr03_A20007956.g	StbZIP50	Chr03_A2	5407474…5405655	21184	5.24	179	Nucleus
Soltu.Q9.Chr03_A20007960.g	StbZIP51	Chr03_A2	5534785…5534424	10096.5	9.8	86	Nucleus
Soltu.Q9.Chr03_A30007459.g	StbZIP52	Chr03_A3	8100162…8099343	19689	6.32	168	Nucleus
Soltu.Q9.Chr03_A40007969.g	StbZIP53	Chr03_A4	4547701…4545876	21223	5.23	179	Nucleus
Soltu.Q9.Chr03_A40007972.g	StbZIP54	Chr03_A4	4621855…4620031	21173.9	4.96	179	Nucleus
Soltu.Q9.Chr03_A40007986.g	StbZIP55	Chr03_A4	4908535…4906685	17818.1	5.87	150	Nucleus
Soltu.Q9.Chr03_A40007989.g	StbZIP56	Chr03_A4	5038594…5038233	10066.5	9.8	86	Nucleus
Soltu.Q9.Chr03_A40007997.g	StbZIP57	Chr03_A4	5212876…5212515	10096.5	9.8	86	Nucleus
Soltu.Q9.Chr03_A40008052.g	StbZIP58	Chr03_A4	6292075…6291229	20291.6	6.05	174	Nucleus
Soltu.Q9.Chr04_A10010295.g	StbZIP59	Chr04_A1	7414682…7410731	45487	6.33	403	Nucleus
Soltu.Q9.Chr04_A10010993.g	StbZIP60	Chr04_A1	29508357…29506066	62253.9	8.19	564	Endoplasmic reticulum
Soltu.Q9.Chr04_A10011004.g	StbZIP61	Chr04_A1	29686922…29684701	73651.3	8.12	671	Endoplasmic reticulum
Soltu.Q9.Chr04_A10011035.g	StbZIP62	Chr04_A1	30389154…30383183	38566	5.2	344	Nucleus
Soltu.Q9.Chr04_A10011339.g	StbZIP63	Chr04_A1	35370252…35368318	27318.8	5.83	248	Nucleus
Soltu.Q9.Chr04_A10011384.g	StbZIP64	Chr04_A1	36075312…36073772	30201.5	4.81	278	Nucleus
Soltu.Q9.Chr04_A10011578.g	StbZIP65	Chr04_A1	38557835…38555196	41127.8	6.67	363	Nucleus
Soltu.Q9.Chr04_A10011596.g	StbZIP66	Chr04_A1	38701668…38699014	41114.9	6.67	363	Nucleus
Soltu.Q9.Chr04_A10012212.g	StbZIP67	Chr04_A1	47390782…47386997	48442.4	9.86	450	Nucleus
Soltu.Q9.Chr04_A10012413.g	StbZIP68	Chr04_A1	49513994…49511041	55047.9	8.34	504	Nucleus
Soltu.Q9.Chr04_A20010724.g	StbZIP69	Chr04_A2	7256655…7252781	41658.4	6.19	369	Nucleus
Soltu.Q9.Chr04_A20011563.g	StbZIP70	Chr04_A2	28384247…28381788	64296.8	5.59	583	Endoplasmic reticulum
Soltu.Q9.Chr04_A20011849.g	StbZIP71	Chr04_A2	38880376…38878620	50854.1	9.75	462	Endoplasmic reticulum
Soltu.Q9.Chr04_A20012232.g	StbZIP72	Chr04_A2	45007209…45003423	48880.8	9.77	453	Nucleus
Soltu.Q9.Chr04_A20012489.g	StbZIP73	Chr04_A2	47821631…47818710	55045	8.05	504	Nucleus
Soltu.Q9.Chr04_A20012636.g	StbZIP74	Chr04_A2	49088067…49086139	32712.8	5.32	289	Nucleus
Soltu.Q9.Chr04_A30009977.g	StbZIP75	Chr04_A3	7270604…7266852	42414.3	6.28	374	Nucleus
Soltu.Q9.Chr04_A30011335.g	StbZIP76	Chr04_A3	49244097…49242155	57415.2	8.69	518	Nucleus|Endoplasmic reticulum
Soltu.Q9.Chr04_A30011399.g	StbZIP77	Chr04_A3	50278491…50276273	73395	7.95	671	Endoplasmic reticulum
Soltu.Q9.Chr04_A30012378.g	StbZIP78	Chr04_A3	65275716…65269866	42835	8.42	389	Nucleus
Soltu.Q9.Chr04_A30012411.g	StbZIP79	Chr04_A3	65675097…65673163	27318.8	5.83	248	Nucleus
Soltu.Q9.Chr04_A30012425.g	StbZIP80	Chr04_A3	65792700…65790766	27318.8	5.83	248	Nucleus
Soltu.Q9.Chr04_A30012434.g	StbZIP81	Chr04_A3	65868079…65866145	27318.8	5.83	248	Nucleus
Soltu.Q9.Chr04_A30012441.g	StbZIP82	Chr04_A3	65909855…65907921	27318.8	5.83	248	Nucleus
Soltu.Q9.Chr04_A30012452.g	StbZIP83	Chr04_A3	66011824…66009890	27318.8	5.83	248	Nucleus
Soltu.Q9.Chr04_A30012465.g	StbZIP84	Chr04_A3	66175741…66173807	27318.8	5.83	248	Nucleus
Soltu.Q9.Chr04_A30012470.g	StbZIP85	Chr04_A3	66206750…66204816	27318.8	5.83	248	Nucleus
Soltu.Q9.Chr04_A30012534.g	StbZIP86	Chr04_A3	67128825…67127285	30229.6	4.81	278	Nucleus
Soltu.Q9.Chr04_A30012555.g	StbZIP87	Chr04_A3	67355829…67354289	30201.5	4.81	278	Nucleus
Soltu.Q9.Chr04_A30012567.g	StbZIP88	Chr04_A3	67471468…67469931	30246.7	4.9	278	Nucleus
Soltu.Q9.Chr04_A30012734.g	StbZIP89	Chr04_A3	70158647…70155994	41141.9	6.67	363	Nucleus
Soltu.Q9.Chr04_A30012865.g	StbZIP90	Chr04_A3	71706932…71703155	48482.4	9.83	450	Nucleus
Soltu.Q9.Chr04_A40012629.g	StbZIP91	Chr04_A4	39817882…39815228	41107.8	6.74	363	Nucleus
Soltu.Q9.Chr04_A40013269.g	StbZIP92	Chr04_A4	47274621…47272712	32786	5.19	289	Nucleus
Soltu.Q9.Chr05_A10012595.g	StbZIP93	Chr05_A1	1421442…1420858	22514.2	5.67	194	Nucleus
Soltu.Q9.Chr05_A10012675.g	StbZIP94	Chr05_A1	2432237…2427231	56703.2	8.04	512	Nucleus
Soltu.Q9.Chr05_A10013908.g	StbZIP95	Chr05_A1	24160606…24156040	44666.7	9.21	416	Nucleus
Soltu.Q9.Chr05_A20012803.g	StbZIP96	Chr05_A2	1227615…1227031	22542.3	5.86	194	Nucleus
Soltu.Q9.Chr05_A20012912.g	StbZIP97	Chr05_A2	2340372…2336573	45218.2	7.38	411	Nucleus
Soltu.Q9.Chr05_A30013075.g	StbZIP98	Chr05_A3	1541661…1541077	22530.2	5.67	194	Nucleus
Soltu.Q9.Chr05_A30013158.g	StbZIP99	Chr05_A3	2437403…2433361	50278.6	6.53	458	Nucleus
Soltu.Q9.Chr05_A30014833.g	StbZIP100	Chr05_A3	40612931…40608409	44478.4	9.38	413	Nucleus
Soltu.Q9.Chr05_A40013390.g	StbZIP101	Chr05_A4	861106…860522	22534.2	5.67	194	Nucleus
Soltu.Q9.Chr05_A40013478.g	StbZIP102	Chr05_A4	1787722…1782813	52361.9	6.76	476	Nucleus
Soltu.Q9.Chr05_A40015024.g	StbZIP103	Chr05_A4	31209979…31205472	44702.6	9.41	416	Nucleus
Soltu.Q9.Chr06_A10014600.g	StbZIP104	Chr06_A1	222185…221751	16588.6	5.76	144	Nucleus
Soltu.Q9.Chr06_A10014634.g	StbZIP105	Chr06_A1	480782…480348	16638.6	5.02	144	Nucleus
Soltu.Q9.Chr06_A10016655.g	StbZIP106	Chr06_A1	33286510…33281313	55955.7	6.55	503	Nucleus
Soltu.Q9.Chr06_A10016691.g	StbZIP107	Chr06_A1	33612265…33607037	55872.6	6.55	503	Nucleus
Soltu.Q9.Chr06_A10016973.g	StbZIP108	Chr06_A1	36577120…36574541	21488.4	4.73	184	Nucleus
Soltu.Q9.Chr06_A20014894.g	StbZIP109	Chr06_A2	214295…213861	16674.7	5	144	Nucleus
Soltu.Q9.Chr06_A20016063.g	StbZIP110	Chr06_A2	33313874…33308836	36013.1	6.4	324	Nucleus
Soltu.Q9.Chr06_A20016111.g	StbZIP111	Chr06_A2	34405582…34399919	38784	5.93	349	Nucleus
Soltu.Q9.Chr06_A20016304.g	StbZIP112	Chr06_A2	37428543…37423799	37890.2	5.77	351	Nucleus
Soltu.Q9.Chr06_A20016333.g	StbZIP113	Chr06_A2	37674551…37672642	23422.2	8.15	205	Nucleus
Soltu.Q9.Chr06_A20017074.g	StbZIP114	Chr06_A2	47934091…47931451	21677.7	4.75	184	Nucleus
Soltu.Q9.Chr06_A30015602.g	StbZIP115	Chr06_A3	524117…523683	16644.7	5.26	144	Nucleus
Soltu.Q9.Chr06_A30016657.g	StbZIP116	Chr06_A3	25983302…25978033	37094.1	5.99	335	Nucleus
Soltu.Q9.Chr06_A30016701.g	StbZIP117	Chr06_A3	26953641…26947853	38779	5.86	349	Nucleus
Soltu.Q9.Chr06_A30017171.g	StbZIP118	Chr06_A3	35175619…35173706	22875.6	7.42	201	Nucleus
Soltu.Q9.Chr06_A30017345.g	StbZIP119	Chr06_A3	37747392…37740235	36398.5	7.42	326	Nucleus
Soltu.Q9.Chr06_A30018333.g	StbZIP120	Chr06_A3	47477916…47472677	55967.7	6.55	503	Nucleus
Soltu.Q9.Chr06_A30018529.g	StbZIP121	Chr06_A3	49529407…49526820	21490.4	4.73	184	Nucleus
Soltu.Q9.Chr06_A40016600.g	StbZIP122	Chr06_A4	22421270…22414245	36338.4	7.42	326	Nucleus
Soltu.Q9.Chr07_A10018754.g	StbZIP123	Chr07_A1	37569863…37567212	33271	5.77	299	Nucleus
Soltu.Q9.Chr07_A30020979.g	StbZIP124	Chr07_A3	53872924…53870962	35523.3	5.33	307	Nucleus
Soltu.Q9.Chr07_A30020998.g	StbZIP125	Chr07_A3	54103953…54101996	35241	5.09	304	Nucleus
Soltu.Q9.Chr07_A30021366.g	StbZIP126	Chr07_A3	58127514…58124854	33302.9	5.59	299	Nucleus
Soltu.Q9.Chr07_A40019797.g	StbZIP127	Chr07_A4	45008054…45006092	35628.3	5.25	308	Nucleus
Soltu.Q9.Chr08_A10019261.g	StbZIP128	Chr08_A1	2476697…2475205	22935.3	4.91	207	Nucleus
Soltu.Q9.Chr08_A10019369.g	StbZIP129	Chr08_A1	3845384…3841588	21941.1	6.69	204	Nucleus
Soltu.Q9.Chr08_A10020030.g	StbZIP130	Chr08_A1	18420095…18419094	15816.7	10.08	143	Nucleus
Soltu.Q9.Chr08_A10020385.g	StbZIP131	Chr08_A1	35445986…35444841	22181.9	7.36	198	Nucleus
Soltu.Q9.Chr08_A10020982.g	StbZIP132	Chr08_A1	45656851…45655537	45749.2	8.67	414	Nucleus
Soltu.Q9.Chr08_A10021104.g	StbZIP133	Chr08_A1	47040698…47029471	49913.5	9.29	462	Nucleus
Soltu.Q9.Chr08_A20019482.g	StbZIP134	Chr08_A2	3739181…3737663	23311.6	4.91	210	Nucleus
Soltu.Q9.Chr08_A20019685.g	StbZIP135	Chr08_A2	6012525…6004448	25433	6.8	236	Nucleus
Soltu.Q9.Chr08_A20020465.g	StbZIP136	Chr08_A2	26865810…26864952	14751.3	10.14	134	Nucleus
Soltu.Q9.Chr08_A20021388.g	StbZIP137	Chr08_A2	42022544…42009689	45219.6	9.53	414	Nucleus
Soltu.Q9.Chr08_A30022784.g	StbZIP138	Chr08_A3	24010182…23997118	54138.6	9.21	492	Nucleus
Soltu.Q9.Chr08_A40020435.g	StbZIP139	Chr08_A4	2678079…2669977	25436	6.81	235	Nucleus
Soltu.Q9.Chr08_A40020918.g	StbZIP140	Chr08_A4	20849469…20848482	15786.6	10.08	143	Nucleus
Soltu.Q9.Chr08_A40021589.g	StbZIP141	Chr08_A4	33021096…33016320	20989.4	5.23	188	Nucleus
Soltu.Q9.Chr08_A40021592.g	StbZIP142	Chr08_A4	33054225…33052912	45851.4	7.28	413	Nucleus
Soltu.Q9.Chr08_A40021764.g	StbZIP143	Chr08_A4	35250954…35239620	41507.2	8.36	383	Nucleus
Soltu.Q9.Chr09_A10021921.g	StbZIP144	Chr09_A1	2808019…2805794	46523.4	8.74	430	Nucleus
Soltu.Q9.Chr09_A20022396.g	StbZIP145	Chr09_A2	3010192…3007969	46288.2	8.53	427	Nucleus
Soltu.Q9.Chr09_A30023659.g	StbZIP146	Chr09_A3	2925755…2923211	49165.6	9.63	451	Nucleus
Soltu.Q9.Chr09_A40022799.g	StbZIP147	Chr09_A4	3321684…3319141	48990.3	9.86	451	Nucleus
Soltu.Q9.Chr10_A10025728.g	StbZIP148	Chr10_A1	32653526…32645114	48609.7	6.22	442	Nucleus
Soltu.Q9.Chr10_A10025882.g	StbZIP149	Chr10_A1	34163489…34159286	39867.1	6.15	355	Nucleus
Soltu.Q9.Chr10_A10025950.g	StbZIP150	Chr10_A1	34519003…34516179	88205.8	5.86	822	Nucleus|Endoplasmic reticulum
Soltu.Q9.Chr10_A10025975.g	StbZIP151	Chr10_A1	34740167…34737538	36105.7	6.27	324	Nucleus
Soltu.Q9.Chr10_A20025323.g	StbZIP152	Chr10_A2	19319761…19318307	28282.7	6.71	259	Nucleus
Soltu.Q9.Chr10_A20025956.g	StbZIP153	Chr10_A2	27011927…27007963	47354.2	5	422	Nucleus
Soltu.Q9.Chr10_A20025980.g	StbZIP154	Chr10_A2	27302476…27298306	54819.8	5.07	487	Nucleus
Soltu.Q9.Chr10_A20026147.g	StbZIP155	Chr10_A2	28960603…28959224	40445.7	6.84	370	Nucleus
Soltu.Q9.Chr10_A20026271.g	StbZIP156	Chr10_A2	30408660…30402558	51215.6	6.17	450	Nucleus
Soltu.Q9.Chr10_A20026571.g	StbZIP157	Chr10_A2	33381498…33378673	88340.9	5.92	822	Nucleus|Endoplasmic reticulum
Soltu.Q9.Chr10_A20026610.g	StbZIP158	Chr10_A2	33752320…33749713	36201.8	6.27	324	Nucleus
Soltu.Q9.Chr10_A30026996.g	StbZIP159	Chr10_A3	20683441…20681291	45325.9	9.45	414	Nucleus
Soltu.Q9.Chr10_A30027760.g	StbZIP160	Chr10_A3	31552934…31550109	88180.7	5.86	822	Nucleus|Endoplasmic reticulum
Soltu.Q9.Chr10_A40025751.g	StbZIP161	Chr10_A4	30471404…30469950	28322.9	7.3	259	Nucleus
Soltu.Q9.Chr10_A40025767.g	StbZIP162	Chr10_A4	30610214…30608185	37247	6.14	335	Nucleus
Soltu.Q9.Chr10_A40026604.g	StbZIP163	Chr10_A4	42002596…41998556	47721.7	5.39	421	Nucleus
Soltu.Q9.Chr10_A40026692.g	StbZIP164	Chr10_A4	42911974…42910581	38984.8	6.42	357	Nucleus
Soltu.Q9.Chr10_A40026740.g	StbZIP165	Chr10_A4	43491868…43483531	48675.3	6.22	445	Nucleus
Soltu.Q9.Chr10_A40026770.g	StbZIP166	Chr10_A4	43797498…43792186	48633	5.93	428	Nucleus
Soltu.Q9.Chr10_A40026912.g	StbZIP167	Chr10_A4	45362905…45356554	54336.3	6.26	479	Cytoplasm|Nucleus
Soltu.Q9.Chr10_A40026944.g	StbZIP168	Chr10_A4	45602195…45599370	88180.7	5.86	822	Nucleus|Endoplasmic reticulum
Soltu.Q9.Chr10_A40026973.g	StbZIP169	Chr10_A4	45816785…45814179	36201.8	6.27	324	Nucleus
Soltu.Q9.Chr11_A10026856.g	StbZIP170	Chr11_A1	10118039…10114206	33920.1	7.1	306	Nucleus
Soltu.Q9.Chr11_A10027710.g	StbZIP171	Chr11_A1	27453426…27452234	22228	7.36	198	Nucleus
Soltu.Q9.Chr11_A20027242.g	StbZIP172	Chr11_A2	5773149…5769291	34063.3	7.54	306	Nucleus
Soltu.Q9.Chr11_A20027344.g	StbZIP173	Chr11_A2	6716648…6712781	33964.2	7.1	306	Nucleus
Soltu.Q9.Chr11_A20027990.g	StbZIP174	Chr11_A2	16923536…16922550	24768.6	10.22	214	Nucleus
Soltu.Q9.Chr11_A20028339.g	StbZIP175	Chr11_A2	27672650…27670554	39887.7	8.93	366	Nucleus
Soltu.Q9.Chr11_A20028445.g	StbZIP176	Chr11_A2	30276737…30274657	23166.2	5.64	199	Nucleus
Soltu.Q9.Chr11_A20028528.g	StbZIP177	Chr11_A2	32064407…32055683	35881	9.62	318	Nucleus
Soltu.Q9.Chr11_A20028595.g	StbZIP178	Chr11_A2	33180121…33170852	50619.2	6.57	453	Nucleus
Soltu.Q9.Chr11_A30028323.g	StbZIP179	Chr11_A3	6105194…6103687	41302.7	8.59	362	Nucleus
Soltu.Q9.Chr11_A30028781.g	StbZIP180	Chr11_A3	20163634…20161533	40030.9	8.93	366	Nucleus
Soltu.Q9.Chr11_A30028919.g	StbZIP181	Chr11_A3	23246365…23244318	21115.9	5.81	181	Nucleus
Soltu.Q9.Chr11_A30029003.g	StbZIP182	Chr11_A3	25220012…25212608	36302.2	8.86	325	Nucleus
Soltu.Q9.Chr11_A40027832.g	StbZIP183	Chr11_A4	8690432…8689043	39585.7	8.65	347	Nucleus
Soltu.Q9.Chr11_A40028285.g	StbZIP184	Chr11_A4	20893331…20888345	23611.5	8.1	214	Nucleus
Soltu.Q9.Chr12_A10030446.g	StbZIP185	Chr12_A1	51290235…51287810	41255.3	7.67	363	Nucleus
Soltu.Q9.Chr12_A20028984.g	StbZIP186	Chr12_A2	1396626…1394951	34811.9	5.17	305	Nucleus
Soltu.Q9.Chr12_A20030214.g	StbZIP187	Chr12_A2	32997574…32995474	35641.8	5.96	314	Nucleus
Soltu.Q9.Chr12_A30031977.g	StbZIP188	Chr12_A3	48442566…48440140	41255.3	7.67	363	Nucleus
Soltu.Q9.Chr12_A30032012.g	StbZIP189	Chr12_A3	48804322…48801890	41118	7.67	363	Nucleus
Soltu.Q9.Chr12_A40028860.g	StbZIP190	Chr12_A4	1062160…1060557	34814.9	5.17	305	Nucleus
Soltu.Q9.Chr12_A40028896.g	StbZIP191	Chr12_A4	1406868…1405225	34832.9	5.28	305	Nucleus

## Sheet: S2
Table S2 Duplication types and Ka/Ks ratios of StbZIP genes
Gene_1	Gene_2	Duplication Type	Ka	Ks	Ka/Ks
StbZIP175	StbZIP180	WGD/Segmental	0.008279	0.004046	2.04634
StbZIP40	StbZIP46	WGD/Segmental	0.015649	0.009098	1.7201
StbZIP71	StbZIP76	WGD/Segmental	0.036346	0.022731	1.59896
StbZIP37	StbZIP47	WGD/Segmental	0.119476	0.087762	1.36136
StbZIP154	StbZIP163	WGD/Segmental	0.022024	0.017297	1.27329
StbZIP36	StbZIP47	WGD/Segmental	0.104373	0.098827	1.05612
StbZIP152	StbZIP161	WGD/Segmental	0.011818	0.011194	1.05571
StbZIP152	StbZIP162	WGD/Segmental	0.042764	0.041008	1.04282
StbZIP4	StbZIP13	WGD/Segmental	0.002916	0.003024	0.964355
StbZIP137	StbZIP138	WGD/Segmental	0.029819	0.032282	0.923697
StbZIP178	StbZIP184	WGD/Segmental	0.006103	0.006768	0.901677
StbZIP72	StbZIP90	WGD/Segmental	0.002886	0.00325	0.887784
StbZIP6	StbZIP14	WGD/Segmental	0.025883	0.029991	0.863024
StbZIP14	StbZIP27	WGD/Segmental	0.033664	0.042112	0.79941
StbZIP153	StbZIP163	WGD/Segmental	0.043326	0.05834	0.742646
StbZIP133	StbZIP137	WGD/Segmental	0.119208	0.166881	0.71433
StbZIP100	StbZIP103	WGD/Segmental	0.009583	0.013738	0.69755
StbZIP96	StbZIP98	WGD/Segmental	0.011064	0.015947	0.693791
StbZIP61	StbZIP77	WGD/Segmental	0.00581	0.008788	0.661077
StbZIP78	StbZIP81	Tandem	0.139902	0.214875	0.651084
StbZIP78	StbZIP84	Tandem	0.136697	0.211017	0.6478
StbZIP78	StbZIP80	Tandem	0.136697	0.211017	0.6478
StbZIP155	StbZIP164	WGD/Segmental	0.046266	0.072591	0.637351
StbZIP110	StbZIP116	WGD/Segmental	0.023097	0.036495	0.632878
StbZIP11	StbZIP25	WGD/Segmental	0.020707	0.033155	0.624555
StbZIP10	StbZIP24	WGD/Segmental	0.006143	0.010161	0.60455
StbZIP133	StbZIP138	WGD/Segmental	0.030384	0.050347	0.603495
StbZIP35	StbZIP45	WGD/Segmental	0.005102	0.008511	0.599486
StbZIP71	StbZIP77	WGD/Segmental	0.084493	0.141721	0.596188
StbZIP133	StbZIP143	WGD/Segmental	0.093723	0.157494	0.59509
StbZIP43	StbZIP46	WGD/Segmental	0.01566	0.027568	0.56803
StbZIP40	StbZIP43	WGD/Segmental	0.021179	0.037655	0.562461
StbZIP93	StbZIP96	WGD/Segmental	0.008838	0.015947	0.554211
StbZIP35	StbZIP47	WGD/Segmental	0.276834	0.509741	0.543089
StbZIP69	StbZIP75	WGD/Segmental	0.01063	0.019921	0.5336
StbZIP39	StbZIP47	WGD/Segmental	0.269484	0.509741	0.52867
StbZIP42	StbZIP47	WGD/Segmental	0.269484	0.509741	0.52867
StbZIP45	StbZIP47	Tandem	0.269484	0.509741	0.52867
StbZIP7	StbZIP15	WGD/Segmental	0.012536	0.024012	0.522051
StbZIP137	StbZIP143	WGD/Segmental	0.014403	0.028014	0.514118
StbZIP108	StbZIP114	WGD/Segmental	0.009136	0.018155	0.503217
StbZIP3	StbZIP11	WGD/Segmental	0.020831	0.041823	0.498071
StbZIP94	StbZIP102	WGD/Segmental	0.035859	0.072826	0.492391
StbZIP5	StbZIP13	WGD/Segmental	0.002916	0.006064	0.480882
StbZIP34	StbZIP38	WGD/Segmental	0.01561	0.033155	0.470835
StbZIP35	StbZIP42	WGD/Segmental	0.003823	0.008511	0.449231
StbZIP67	StbZIP90	WGD/Segmental	0.002887	0.006501	0.444175
StbZIP1	StbZIP9	WGD/Segmental	0.006139	0.014218	0.431735
StbZIP132	StbZIP141	WGD/Segmental	0.245663	0.570152	0.430873
StbZIP6	StbZIP27	WGD/Segmental	0.006228	0.014629	0.425749
StbZIP12	StbZIP26	WGD/Segmental	0.004215	0.01009	0.417744
StbZIP96	StbZIP101	WGD/Segmental	0.013289	0.032306	0.411354
StbZIP67	StbZIP72	WGD/Segmental	0.003849	0.009804	0.392555
StbZIP2	StbZIP23	WGD/Segmental	0.041287	0.108762	0.379612
StbZIP10	StbZIP23	WGD/Segmental	0.041287	0.108762	0.379612
StbZIP114	StbZIP121	WGD/Segmental	0.006844	0.018128	0.377551
StbZIP50	StbZIP53	WGD/Segmental	0.006993	0.019109	0.36595
StbZIP35	StbZIP36	Tandem	0.155443	0.441054	0.352435
StbZIP186	StbZIP190	WGD/Segmental	0.005544	0.015888	0.348953
StbZIP36	StbZIP39	WGD/Segmental	0.15064	0.434219	0.346921
StbZIP36	StbZIP42	WGD/Segmental	0.15064	0.434219	0.346921
StbZIP36	StbZIP45	WGD/Segmental	0.15064	0.441913	0.340881
StbZIP34	StbZIP41	WGD/Segmental	0.015509	0.046017	0.33704
StbZIP34	StbZIP44	WGD/Segmental	0.015509	0.046017	0.33704
StbZIP145	StbZIP146	WGD/Segmental	0.019547	0.059698	0.327427
StbZIP105	StbZIP109	WGD/Segmental	0.021022	0.066464	0.316297
StbZIP19	StbZIP26	WGD/Segmental	0.004349	0.013801	0.315085
StbZIP129	StbZIP139	WGD/Segmental	0.002144	0.006928	0.309505
StbZIP15	StbZIP159	WGD/Segmental	0.198327	0.646813	0.306622
StbZIP95	StbZIP100	WGD/Segmental	0.01496	0.049227	0.303908
StbZIP2	StbZIP24	WGD/Segmental	0.003063	0.010187	0.300659
StbZIP172	StbZIP173	Tandem	0.002842	0.009456	0.300494
StbZIP35	StbZIP39	WGD/Segmental	0.003823	0.012803	0.298634
StbZIP106	StbZIP184	WGD/Segmental	0.148135	0.497162	0.297962
StbZIP107	StbZIP184	WGD/Segmental	0.148135	0.497162	0.297962
StbZIP156	StbZIP166	WGD/Segmental	0.039899	0.134515	0.296614
StbZIP157	StbZIP160	WGD/Segmental	0.003693	0.012474	0.296046
StbZIP157	StbZIP168	WGD/Segmental	0.003693	0.012474	0.296046
StbZIP38	StbZIP41	WGD/Segmental	0.005691	0.019252	0.295591
StbZIP38	StbZIP44	WGD/Segmental	0.005691	0.019252	0.295591
StbZIP120	StbZIP184	WGD/Segmental	0.150541	0.512586	0.29369
StbZIP12	StbZIP103	WGD/Segmental	0.183012	0.629821	0.290579
StbZIP26	StbZIP103	WGD/Segmental	0.178912	0.621287	0.287971
StbZIP7	StbZIP159	WGD/Segmental	0.189817	0.659707	0.287729
StbZIP8	StbZIP17	WGD/Segmental	0.001608	0.005623	0.285981
StbZIP12	StbZIP100	WGD/Segmental	0.181742	0.636146	0.285693
StbZIP17	StbZIP21	WGD/Segmental	0.001607	0.005634	0.285292
StbZIP17	StbZIP33	WGD/Segmental	0.001606	0.005647	0.284432
StbZIP149	StbZIP167	WGD/Segmental	0.021863	0.076871	0.28441
StbZIP26	StbZIP100	WGD/Segmental	0.177647	0.627551	0.28308
StbZIP158	StbZIP164	WGD/Segmental	0.173632	0.616581	0.281605
StbZIP164	StbZIP169	Tandem	0.173632	0.616581	0.281605
StbZIP19	StbZIP103	WGD/Segmental	0.179674	0.639133	0.281121
StbZIP130	StbZIP136	WGD/Segmental	0.009652	0.034423	0.280384
StbZIP130	StbZIP140	WGD/Segmental	0.002991	0.010714	0.279158
StbZIP19	StbZIP100	WGD/Segmental	0.178367	0.645688	0.276244
StbZIP128	StbZIP134	WGD/Segmental	0.006205	0.022474	0.276093
StbZIP109	StbZIP115	WGD/Segmental	0.008933	0.032555	0.274402
StbZIP93	StbZIP101	WGD/Segmental	0.008819	0.032503	0.271318
StbZIP74	StbZIP92	WGD/Segmental	0.010373	0.038295	0.270877
StbZIP12	StbZIP95	WGD/Segmental	0.179454	0.668663	0.268377
StbZIP26	StbZIP95	WGD/Segmental	0.175375	0.659641	0.265864
StbZIP151	StbZIP164	WGD/Segmental	0.168405	0.637765	0.264055
StbZIP99	StbZIP102	WGD/Segmental	0.018841	0.07162	0.263072
StbZIP19	StbZIP95	WGD/Segmental	0.177472	0.678892	0.261414
StbZIP149	StbZIP156	WGD/Segmental	0.183131	0.704311	0.260015
StbZIP174	StbZIP179	WGD/Segmental	0.001958	0.007702	0.254158
StbZIP12	StbZIP19	WGD/Segmental	0.004348	0.017302	0.251294
StbZIP68	StbZIP73	WGD/Segmental	0.005992	0.023966	0.250034
StbZIP8	StbZIP161	WGD/Segmental	0.176615	0.707346	0.249687
StbZIP145	StbZIP147	WGD/Segmental	0.017464	0.070765	0.246781
StbZIP17	StbZIP152	WGD/Segmental	0.164123	0.665229	0.246717
StbZIP16	StbZIP31	WGD/Segmental	0.010702	0.043687	0.244975
StbZIP16	StbZIP28	WGD/Segmental	0.010702	0.043687	0.244975
StbZIP33	StbZIP152	WGD/Segmental	0.166118	0.683733	0.242958
StbZIP21	StbZIP152	WGD/Segmental	0.162617	0.67604	0.240543
StbZIP8	StbZIP152	WGD/Segmental	0.161997	0.678759	0.238667
StbZIP170	StbZIP172	WGD/Segmental	0.005694	0.023868	0.238558
StbZIP17	StbZIP162	WGD/Segmental	0.156987	0.667927	0.235036
StbZIP21	StbZIP162	WGD/Segmental	0.159101	0.683687	0.23271
StbZIP33	StbZIP162	WGD/Segmental	0.158972	0.686471	0.231578
StbZIP138	StbZIP143	WGD/Segmental	0.006879	0.02992	0.229908
StbZIP187	StbZIP189	WGD/Segmental	0.008178	0.0356	0.229725
StbZIP105	StbZIP115	WGD/Segmental	0.017947	0.078724	0.227974
StbZIP8	StbZIP162	WGD/Segmental	0.154878	0.681477	0.227268
StbZIP38	StbZIP40	Tandem	0.237962	1.05585	0.225375
StbZIP120	StbZIP178	WGD/Segmental	0.140358	0.631404	0.222295
StbZIP3	StbZIP25	WGD/Segmental	0.00919	0.041764	0.220049
StbZIP41	StbZIP43	Tandem	0.232616	1.05846	0.219768
StbZIP43	StbZIP44	WGD/Segmental	0.232616	1.05846	0.219768
StbZIP34	StbZIP40	WGD/Segmental	0.218794	0.996076	0.219656
StbZIP107	StbZIP178	WGD/Segmental	0.140358	0.639192	0.219586
StbZIP127	StbZIP186	WGD/Segmental	0.209484	0.955661	0.219203
StbZIP34	StbZIP43	WGD/Segmental	0.237715	1.08514	0.219064
StbZIP106	StbZIP178	WGD/Segmental	0.138026	0.631404	0.218601
StbZIP95	StbZIP103	WGD/Segmental	0.013786	0.063344	0.217641
StbZIP125	StbZIP186	WGD/Segmental	0.20728	0.954997	0.217047
StbZIP34	StbZIP46	WGD/Segmental	0.226451	1.04715	0.216254
StbZIP146	StbZIP147	WGD/Segmental	0.007733	0.035984	0.214891
StbZIP40	StbZIP41	WGD/Segmental	0.23694	1.10443	0.214535
StbZIP40	StbZIP44	WGD/Segmental	0.23694	1.10443	0.214535
StbZIP38	StbZIP43	WGD/Segmental	0.221536	1.04398	0.212202
StbZIP127	StbZIP190	WGD/Segmental	0.205796	0.970427	0.212067
StbZIP125	StbZIP127	WGD/Segmental	0.006978	0.032942	0.211838
StbZIP41	StbZIP46	WGD/Segmental	0.233137	1.10122	0.211708
StbZIP44	StbZIP46	Tandem	0.233137	1.10122	0.211708
StbZIP185	StbZIP189	WGD/Segmental	0.007119	0.033785	0.210713
StbZIP188	StbZIP189	Tandem	0.007119	0.033785	0.210713
StbZIP13	StbZIP20	WGD/Segmental	0.005879	0.027925	0.210515
StbZIP150	StbZIP160	WGD/Segmental	0.00528	0.025182	0.209666
StbZIP150	StbZIP168	WGD/Segmental	0.00528	0.025182	0.209666
StbZIP127	StbZIP191	WGD/Segmental	0.191589	0.919338	0.208399
StbZIP16	StbZIP73	WGD/Segmental	0.347588	1.66795	0.208392
StbZIP150	StbZIP157	WGD/Segmental	0.00475	0.023355	0.203389
StbZIP98	StbZIP101	WGD/Segmental	0.006604	0.032503	0.203189
StbZIP97	StbZIP102	WGD/Segmental	0.002116	0.010539	0.20082
StbZIP104	StbZIP109	WGD/Segmental	0.01796	0.09042	0.198634
StbZIP38	StbZIP46	WGD/Segmental	0.222187	1.12776	0.197016
StbZIP16	StbZIP68	WGD/Segmental	0.354571	1.80097	0.196877
StbZIP97	StbZIP99	WGD/Segmental	0.009589	0.050183	0.191082
StbZIP124	StbZIP190	WGD/Segmental	0.202411	1.07075	0.189038
StbZIP124	StbZIP191	WGD/Segmental	0.188221	1.01345	0.185723
StbZIP86	StbZIP88	Tandem	0.004723	0.025853	0.182666
StbZIP111	StbZIP117	WGD/Segmental	0.00371	0.021461	0.172866
StbZIP186	StbZIP191	WGD/Segmental	0.011137	0.065496	0.170042
StbZIP66	StbZIP185	WGD/Segmental	0.092246	0.544706	0.169349
StbZIP151	StbZIP158	WGD/Segmental	0.003979	0.023504	0.169302
StbZIP151	StbZIP169	WGD/Segmental	0.003979	0.023504	0.169302
StbZIP144	StbZIP145	WGD/Segmental	0.014353	0.085731	0.167422
StbZIP144	StbZIP146	WGD/Segmental	0.01435	0.085808	0.16723
StbZIP94	StbZIP99	WGD/Segmental	0.011597	0.072286	0.160436
StbZIP66	StbZIP189	WGD/Segmental	0.08927	0.560927	0.159147
StbZIP113	StbZIP118	WGD/Segmental	0.006345	0.040063	0.15837
StbZIP4	StbZIP20	WGD/Segmental	0.004895	0.031109	0.157345
StbZIP124	StbZIP127	WGD/Segmental	0.004119	0.026681	0.154395
StbZIP64	StbZIP86	WGD/Segmental	0.001573	0.010196	0.154257
StbZIP63	StbZIP81	WGD/Segmental	0.001763	0.01144	0.154126
StbZIP63	StbZIP82	WGD/Segmental	0.001763	0.01144	0.154126
StbZIP129	StbZIP135	WGD/Segmental	0.002144	0.013922	0.154034
StbZIP42	StbZIP45	WGD/Segmental	0.001272	0.008523	0.149214
StbZIP104	StbZIP115	WGD/Segmental	0.014907	0.103315	0.14429
StbZIP5	StbZIP20	WGD/Segmental	0.004894	0.03431	0.142642
StbZIP136	StbZIP140	WGD/Segmental	0.006431	0.045991	0.139828
StbZIP65	StbZIP89	WGD/Segmental	0.003543	0.02539	0.139554
StbZIP93	StbZIP98	WGD/Segmental	0.002196	0.016043	0.136891
StbZIP1	StbZIP177	WGD/Segmental	0.080424	0.615433	0.130678
StbZIP64	StbZIP88	WGD/Segmental	0.003145	0.025853	0.12165
StbZIP59	StbZIP75	WGD/Segmental	0.010488	0.086219	0.121639
StbZIP9	StbZIP177	WGD/Segmental	0.069999	0.584631	0.119732
StbZIP170	StbZIP173	WGD/Segmental	0.00284	0.023906	0.118807
StbZIP22	StbZIP177	WGD/Segmental	0.070664	0.614326	0.115026
StbZIP59	StbZIP69	WGD/Segmental	0.009449	0.082843	0.114059
StbZIP144	StbZIP147	WGD/Segmental	0.010221	0.09345	0.109371
StbZIP106	StbZIP120	WGD/Segmental	0.002579	0.023636	0.109122
StbZIP107	StbZIP120	WGD/Segmental	0.003441	0.032695	0.105243
StbZIP65	StbZIP91	WGD/Segmental	0.003545	0.034	0.104256
StbZIP119	StbZIP122	WGD/Segmental	0.001336	0.013236	0.100918
StbZIP123	StbZIP126	WGD/Segmental	0.005759	0.057195	0.100688
StbZIP39	StbZIP45	WGD/Segmental	0.001272	0.012821	0.099192
StbZIP179	StbZIP183	WGD/Segmental	0.0052	0.055348	0.09396
StbZIP89	StbZIP91	WGD/Segmental	0.004729	0.051633	0.09159
StbZIP94	StbZIP97	WGD/Segmental	0.002117	0.028423	0.074475
StbZIP1	StbZIP22	WGD/Segmental	0.004374	0.06806	0.064264
StbZIP135	StbZIP139	WGD/Segmental	0.001858	0.030726	0.060465
StbZIP66	StbZIP91	WGD/Segmental	0.002363	0.047057	0.050208
StbZIP174	StbZIP183	WGD/Segmental	0.00196	0.055434	0.035348
StbZIP9	StbZIP22	WGD/Segmental	0.001343	0.05275	0.025455
StbZIP39	StbZIP42	WGD/Segmental	0	0.004249	0
StbZIP63	StbZIP84	WGD/Segmental	0	0.005698	0
StbZIP63	StbZIP83	WGD/Segmental	0	0.005698	0
StbZIP63	StbZIP80	WGD/Segmental	0	0.005698	0
StbZIP63	StbZIP79	WGD/Segmental	0	0.01144	0
StbZIP64	StbZIP87	WGD/Segmental	0	0.010196	0
StbZIP2	StbZIP10	WGD/Segmental	0.003059	0
StbZIP8	StbZIP21	WGD/Segmental	0.003219	0
StbZIP8	StbZIP33	WGD/Segmental	0.003217	0
StbZIP18	StbZIP131	WGD/Segmental	0.002185	0
StbZIP21	StbZIP33	WGD/Segmental	0.003215	0
StbZIP41	StbZIP44	WGD/Segmental	0	0
StbZIP50	StbZIP55	WGD/Segmental	0.008372	0
StbZIP52	StbZIP58	WGD/Segmental	0	0
StbZIP108	StbZIP121	WGD/Segmental	0.004564	0
StbZIP156	StbZIP167	WGD/Segmental
StbZIP158	StbZIP169	WGD/Segmental	0	0
StbZIP160	StbZIP168	WGD/Segmental	0	0
StbZIP185	StbZIP188	WGD/Segmental	0	0

## Sheet: S3
Table S3 Results of physiological indices of different potato cultivation resources under cold stress
Indicator	Cultivation resources	Cold treatment duration
		0d	1d	3d	5d	7d
MDA content（mmol·gFW-1）	Shepody	1.5±0.07b	5.79±0.04ab	9.59±0.02ab	12.02±0.06a	10.45±0.04ab
	E-107	1.23±0.04b	3.42±0.05ab	8.11±0.02ab	12.72±0.03ab	30.14±0.02a
	Minshu1	1.28±0.04b	1.74±0.02ab	5.2±0.03ab	7.5±0.06a	6.92±0.06ab
	Qingshu10	1.32±0.05b	2.87±0.03ab	5.79±0.04ab	8.09±0.05a	4.03±0.03ab
	Zhenshu8	1.4±0.03b	5.78±0.04ab	8.14±0.03ab	15.28±0.06a	12.07±0.05ab
	A1	1.37±0.03b	5.79±0.06ab	7.51±0.02a	6.94±0.02ab	3.85±0.02ab
	DR-2	1.38±0.03b	2.78±0.04ab	5.67±0.04ab	7.92±0.03a	3.92±0.04ab
	DR-9	1.1±0.02b	1.67±0.02ab	7.42±0.04ab	9.04±0.06a	8.58±0.04ab
	Atlantic	1.2±0.02b	3.28±0.03ab	7.91±0.04ab	12.58±0.05ab	29.91±0.04a
	Xiazai65	1.49±0.03b	5.67±0.04ab	9.38±0.04ab	11.82±0.07a	10.18±0.04ab
	Qingshu9	1.2±0.02b	1.65±0.02ab	7.22±0.04ab	12.04±0.06a	8.58±0.04ab
	Favorita	1.45±0.02b	5.95±0.03ab	8.35±0.03ab	15.48±0.03a	12.39±0.04ab
	Shenyangwo	1.57±0.02b	5.88±0.04ab	9.69±0.02ab	12.28±0.03a	10.6±0.03ab
	Dongnong303	1.35±0.03b	5.68±0.04ab	8.07±0.03ab	15.16±0.04a	11.99±0.04ab
POD activity（U·gFW-1）	Shepody	199.69±2.11b	556.24±5.79ab	597.37±2.86a	578.25±9.55ab	521.07±6.45ab
	E-107	258.01±3.72ab	454.28±4.03a	437.06±3.37ab	412.41±6.21ab	373.63±7.09ab
	Minshu1	191.11±4.81b	501.18±5.11ab	556.56±2.38ab	603.21±4.88a	567.81±60.1ab
	Qingshu10	211.28±2.39b	642.79±1.35ab	703.94±4.67a	640.13±3.14ab	528.02±3.48ab
	Zhenshu8	185.49±0.91b	624.43±2.62ab	698.41±6.55ab	618.06±1.72ab	707.71±3.66a
	A1	197.97±3.46b	445.35±2.68ab	550.07±0.61a	533.39±3.15ab	468.5±2.16ab
	DR-2	278.17±2.77b	715.5±4.8ab	790.3±4.9ab	708.9±3.7ab	800.53±4.95a
	DR-9	271.73±3.61a	584.43±4.11ab	634.7±4.1ab	684.3±6.2a	680.5±4.65ab
	Atlantic	148.8±2.75b	401.33±3.62a	362.67±2.64ab	327.3±7.56ab	302.3±2.86ab
	Xiazai65	201.37±3.84b	333.67±3.18ab	360.5±4.65ab	462.23±53.45a	332.1±7.33ab
	Qingshu9	252±3.44b	570.43±4.75ab	590.67±4.75ab	670.47±5.11a	625.43±4.6ab
	Favorita	147.9±2.7b	262.33±53.25ab	500.5±4.86a	445.33±4.75ab	420.6±4.75ab
	Shenyangwo	251.63±3.78b	353.77±7.29ab	401.6±3.67ab	460.43±4.71a	395.57±5.15ab
	Dongnong303	271.87±4.01b	345.53±5.25ab	403.17±2.65ab	503.57±7.45a	433.67±3.18ab
SOD activity（U·gFW-1）	Shepody	377±4.93b	444±2.08ab	450±2.65ab	476±4.16a	446±2.89ab
	E-107	391±3.51b	461±2.08ab	482±2.65ab	532±7.51a	461±3.21ab
	Minshu1	304±2.08b	435±3.61ab	488±1.15ab	515±1.15a	470±8.08ab
	Qingshu10	316±1.15b	394±1.53ab	483±3.21ab	513±1.00a	435±12.17ab
	Zhenshu8	304±1.53b	412±2.08ab	437±2.08ab	484±2.31a	398±11.93ab
	A1	324±2.65b	414±2.65ab	461±1.53ab	513±1.00a	441±2.52ab
	DR-2	325±1.53b	393±1.53ab	450±2.65ab	576±4.16a	496±2.89ab
	DR-9	341±3.51ab	411±2.08ab	432±2.65ab	582±7.51a	411±3.21ab
	Atlantic	274±2.08b	335±3.61ab	438±1.15ab	465±1.15a	420±8.08ab
	Xiazai65	223±1.15b	341±1.53ab	452±3.21ab	462±3.06a	312±12.17ab
	Qingshu9	251±2.65b	380±2.08ab	462±2.52ab	480±6.56a	379±7.94ab
	Favorita	264±1.53b	357±2.08ab	373±2.08ab	434±2.31a	378±11.93ab
	Shenyangwo	271±2.65b	352±2.65ab	412±1.53ab	459±3.51a	321±2.52ab
	Dongnong303	242±1.53b	346±2.08ab	373±2.52ab	414±5.57a	390±4.16ab
Soluble protein content（g·L-1）	Shepody	0.4±0.05b	2.41±0.13ab	4.61±0.06ab	5.57±0.05a	3.18±0.09ab
	E-107	0.68±0.06b	3.48±0.15ab	4.34±0.03ab	6.43±0.09a	4.4±0.08ab
	Minshu1	0.67±0.12b	2.65±0.08ab	2.95±0.03ab	3.5±0.15a	2.81±0.04ab
	Qingshu10	1.52±0.07b	3.82±0.04ab	6.08±0.08ab	7.38±0.19a	6.61±0.03ab
	Zhenshu8	0.34±0.05b	1.21±0.04ab	1.74±0.07ab	3.29±0.03a	3.14±0.08ab
	A1	1.14±0.08b	2.22±0.08ab	3.47±0.05ab	4.74±0.05a	3.12±0.07ab
	DR-2	1.73±0.07b	4.07±0.04ab	6.27±0.08ab	7.6±0.18a	6.85±0.03ab
	DR-9	0.91±0.06b	3.71±0.16ab	4.58±0.03ab	6.67±0.09a	4.64±0.09ab
	Atlantic	0.69±0.35b	2.87±0.08ab	3.17±0.03ab	3.72±0.14a	3.03±0.04ab
	Xiazai65	0.76±0.05b	2.68±0.22ab	3.76±0.12ab	4.39±0.05a	2.89±0.08ab
	Qingshu9	1.34±0.08b	2.83±0.08ab	3.84±0.05ab	4.96±0.05a	3.3±0.07ab
	Favorita	0.55±0.06b	1.49±0.04ab	1.79±0.06ab	3.51±0.03a	3.25±0.08ab
	Shenyangwo	0.74±0.04b	2.48±0.22ab	3.48±0.12ab	4.17±0.05a	2.69±0.08ab
	Dongnong303	1.02±0.08b	2.11±0.08ab	3.12±0.05ab	4.74±0.05a	3.04±0.07ab
Soluble sugar content（μg•gFW-1）	Shepody	1391.37±1.91b	1630.98±43.16ab	1785.84±8.97ab	2084.98±9.08a	1843.99±9.23ab
	E-107	1239.62±6.09b	1620.21±55.4ab	2145.35±4.95ab	2577.58±4.05a	2155.11±5.18ab
	Minshu1	1080.21±5.02b	1188.09±3.86ab	1461.72±5.87ab	1565.33±11.51a	1389.7±4.2ab
	Qingshu10	1043.55±1.44b	1166.06±0.74ab	1677.8±2.35ab	2671.55±3.5a	1876.97±3.87ab
	Zhenshu8	755.88±0.94b	986±5ab	1351.74±0.07ab	1564.21±4.96a	1341.38±1.86ab
	A1	1244.88±3.62b	1627.34±28.47ab	1774.9±8.57ab	2778.77±14.11a	1645.9±6.69ab
	DR-2	1567.77±4.05b	1873.79±42.91ab	2009.8±8.56ab	3007.54±18.25a	2599.15±9.19ab
	DR-9	1567.94±3.88b	1922.46±11.63ab	2008.02±7.59ab	3014±10.74a	2599.69±9.63ab
	Atlantic	1124.5±5.73b	1229.2±14.16ab	1513.21±11.64ab	1651.73±59.44a	1430.96±7.43ab
	Xiazai65	1249.54±6.56b	1675.32±28.47ab	1822.88±8.57ab	2826.75±14.11a	1693.88±6.69ab
	Qingshu9	803.86±0.94b	1033.98±5ab	1774.9±8.57ab	2178.77±14.11a	1645.9±6.69ab
	Favorita	801.05±0.95b	1022.79±3.73ab	1329.79±3.32ab	1419.42±2.88a	1163.61±3.39ab
	Shenyangwo	1015.95±3.49b	1129.46±4.41ab	1350.79±1.47ab	1636.94±3.52a	1250.37±1.35ab
	Dongnong303	965.97±3.49b	1079.48±4.42ab	1313.81±1.47ab	1588.96±3.52a	1204.39±1.35ab
Note：Data are the mean±SD of five biological repeats. Statistical significance was analyzed with a one-sided Kruskal–Wallis test with Bonferroni correction, followed by post hoc Dunn’s test. Data points with different letters indicate significant differences in p < 0.05.

## Sheet: S4
Table S4 Comprehensive index values, weights, u(X), and D values of different potato cultivation resources
Cultivation resources	CI1	CI2	CI3	u（X1）	u（X2）	u（X3）	D values	Cold resistance classification	Cluster analysis classification
Shepody	-0.03764	0.20984	0.68483	0.429237	0.606276	0.82779	0.500092	Moderately cold-resistant	Ⅱ
E-107	0.26284	-1.93286	0.55641	0.523161	0	0.790188	0.477909	Moderately cold-resistant	Ⅱ
Minshu1	-0.00223	1.60134	-2.14227	0.440305	1	0	0.471164	Moderately cold-resistant	Ⅱ
Qingshu10	1.13136	-0.10345	0.42659	0.794642	0.517631	0.752176	0.749803	Strongly cold-resistant	Ⅰ
Zhenshu8	-0.79748	1.53698	0.6598	0.191727	0.981789	0.820461	0.377297	Weakly cold-resistant	Ⅲ
A1	0.64207	-0.43942	-1.70984	0.6417	0.422568	0.126618	0.551539	Moderately cold-resistant	Ⅱ
DR-2	1.78834	0.18285	0.50503	1	0.598639	0.775143	0.916479	Strongly cold-resistant	Ⅰ
DR-9	1.52928	0.19983	0.30644	0.919023	0.603443	0.716995	0.850489	Strongly cold-resistant	Ⅰ
Atlantic	-1.08428	-1.16565	-1.08531	0.102079	0.217082	0.309483	0.142255	Weakly cold-resistant	Ⅲ
Xiazai65	-0.19369	-1.2052	-0.21881	0.380459	0.205891	0.563199	0.375998	Weakly cold-resistant	Ⅲ
Qingshu9	0.07238	1.09247	0.76632	0.463627	0.856016	0.85165	0.564401	Moderately cold-resistant	Ⅱ
Favorita	-1.41085	0.04546	0.38168	0	0.559765	0.739026	0.164822	Weakly cold-resistant	Ⅲ
Shenyangwo	-0.79137	-0.07888	-0.40383	0.193637	0.524583	0.509024	0.277279	Weakly cold-resistant	Ⅲ
Dongnong303	-1.10873	0.0567	1.27297	0.0944364	0.562945	1	0.264991	Weakly cold-resistant	Ⅲ
weights				0.741939	0.144484	0.113588

## Sheet: S5
Table S5 Expression patterns of StbZIP genes across tissues in the potato cultivar ‘Qingshu 9’
Sequence ID	root	stem	leaf	stolon	flower	pedicel	Tau	Top_Tissue
StbZIP3	8.80731	0	0	0	0	0	1	root
StbZIP25	2.92321	0	0	0	0	0	1	root
StbZIP50	2.23964	0	0	0	0	0	1	root
StbZIP51	12.7588	0	0	0	0	0	1	root
StbZIP53	1.19662	0	0	0	0	0	1	root
StbZIP54	2.27741	0	0	0	0	0	1	root
StbZIP56	84.8538	0	0	0	0	0	1	root
StbZIP60	11.3762	0	0	0	0	0	1	root
StbZIP61	4.74073	0	0	0	0	0	1	root
StbZIP71	73.5926	0	0	0	0	0	1	root
StbZIP77	8.74432	0	0	0	0	0	1	root
StbZIP108	0.165515	0	0	0	0	0	1	root
StbZIP114	4.60399	0	0	0	0	0	1	root
StbZIP121	63.0368	0	0	0	0	0	1	root
StbZIP141	0.635975	0	0	0	0	0	1	root
StbZIP147	50.9955	0	0	0	0	0	1	root
StbZIP176	45.0479	0	0	0	0	0	1	root
StbZIP181	0.223754	0	0	0	0	0	1	root
StbZIP52	36.3598	0	0	0.575408	0	0	0.996835	root
StbZIP152	38.258	0.071229	0	0.515603	0	0.094106	0.99644	root
StbZIP166	14.0109	0	0	0.292815	0	0	0.99582	root
StbZIP43	36.6662	0.269866	0	0.371256	0	0.248129	0.995149	root
StbZIP125	21.8325	0	0.646609	0.009136	0	0	0.993993	root
StbZIP156	24.9843	0	0	0.846412	0	0	0.993224	root
StbZIP145	31.7882	0	0	0.907727	0	0.18464	0.993127	root
StbZIP174	65.2739	0	0	0.104532	2.00558	0.61821	0.99164	root
StbZIP146	20.3598	0	0	0.398054	0	0.473137	0.991442	root
StbZIP183	36.8624	0	0	0	2.40533	0.329577	0.985162	root
StbZIP127	2.32685	0	0	0.184163	0	0	0.984171	root
StbZIP162	2.8391	0	0	0.257004	0	0	0.981895	root
StbZIP38	0	0	0.550084	38.7346	1.82938	1.6365	0.979264	stolon
StbZIP184	17.4079	0.043953	0.107946	1.81289	0	0.095246	0.976332	root
StbZIP106	21.5766	0	0.338272	2.18163	0.090675	0.270162	0.973297	root
StbZIP179	1.13726	0	0	0.080807	11.858	0.404624	0.972631	flower
StbZIP116	19.4229	0.061187	0.45849	0.511607	1.46957	0.297114	0.971189	root
StbZIP34	0.185369	0.17237	0	14.1431	0	1.88695	0.968257	stolon
StbZIP178	23.2154	0.008562	0	4.16827	0.032744	0.013312	0.96362	root
StbZIP83	53.0391	4.26755	1.5568	1.55596	0.093249	2.32069	0.963068	root
StbZIP129	63.3352	2.03117	1.31372	3.09577	2.72405	2.80344	0.962207	root
StbZIP118	70.6612	0.292822	3.26988	4.15182	2.09896	4.51918	0.959433	root
StbZIP143	97.1058	2.38658	3.6141	4.67737	4.54929	5.29305	0.957736	root
StbZIP110	19.4721	0.25239	0.579325	2.64503	0.391699	0.408437	0.956072	root
StbZIP190	0	0	1.6002	0	6.86666	0	0.953392	flower
StbZIP119	124.115	9.88897	4.24965	6.74141	5.6008	4.49534	0.950085	root
StbZIP46	0.706061	0	0	0	2.60387	0	0.945768	flower
StbZIP10	67.1184	3.73669	2.07231	4.12765	5.51825	3.10996	0.94468	root
StbZIP97	60.4915	0.213404	0.02382	16.5315	0.778574	1.06298	0.93847	root
StbZIP94	4.73775	0.271073	0.00936	17.0676	0	0.263368	0.93811	stolon
StbZIP102	4.3527	0.344335	0.237427	23.8345	0	2.51153	0.937519	stolon
StbZIP135	36.5548	1.07163	1.66568	3.47792	2.23448	3.11488	0.936727	root
StbZIP138	54.73	2.25274	3.15834	4.0302	3.42849	4.82159	0.93535	root
StbZIP123	15.7524	0	0.607251	0	5.23297	0	0.92585	root
StbZIP133	57.3313	2.51157	3.28363	4.37461	5.10266	6.6064	0.923676	root
StbZIP191	0.763682	0	1.79898	0	0	0	0.915099	leaf
StbZIP9	52.9805	2.75795	4.26202	8.23818	4.16347	4.57166	0.909426	root
StbZIP167	3.74073	0.072772	1.32496	0.314276	0	0.069644	0.904743	root
StbZIP124	0.399273	0	1.00085	0.105542	0	0	0.899123	leaf
StbZIP169	0.011069	0	0.068978	0.436536	0.41774	1.67878	0.88869	pedicel
StbZIP158	0.369454	0	0.068959	0.497305	0	1.63928	0.885838	pedicel
StbZIP136	4.44892	0.876494	4.71692	3.33404	44.5319	12.18	0.885222	flower
StbZIP41	2.47642	0	0.514856	31.6189	9.10478	6.0785	0.88504	stolon
StbZIP140	10.4197	2.4855	10.6872	2.62682	67.1592	13.514	0.881675	flower
StbZIP69	23.5517	0.76467	2.69489	10.5088	0	0.614224	0.876165	root
StbZIP111	51.4012	3.12955	6.46047	8.2554	7.26963	7.71028	0.872278	root
StbZIP99	39.0453	0	0.24037	23.1675	0	1.80223	0.870867	root
StbZIP58	0.95765	0.024913	0	0.618598	0	0	0.865606	root
StbZIP107	0	0	0.348415	0.643811	0.090256	0	0.863727	stolon
StbZIP186	19.0036	0	2.44335	0	11.1223	0.439193	0.852609	root
StbZIP44	8.01969	0	0.63105	32.3797	9.92266	6.0785	0.847732	stolon
StbZIP161	0.055499	0	0.112844	0.633868	0	0.316235	0.847104	stolon
StbZIP4	33.2259	1.75429	8.10933	5.2714	7.39403	3.98715	0.840389	root
StbZIP137	24.9101	1.87374	3.50628	3.93804	4.61418	6.00498	0.839927	root
StbZIP132	4.72626	0	0.014485	7.21353	0.873304	0.254037	0.837303	stolon
StbZIP96	3.82278	0	0	10.7131	4.60847	0.58056	0.831761	stolon
StbZIP171	47.3072	2.92079	5.09231	15.391	9.53012	8.23215	0.825961	root
StbZIP1	5.35485	1.09391	0.633119	1.48084	0.561645	1.02921	0.820771	root
StbZIP85	8.617	3.73009	0.756179	1.4631	0.229284	1.63853	0.818564	root
StbZIP177	46.4135	10.1917	5.59107	12.4814	4.32114	10.3529	0.814976	root
StbZIP144	0.128345	0	0	0	0	0.134542	0.809212	pedicel
StbZIP95	0	3.97949	6.41583	1.61865	17.5057	5.19667	0.803371	flower
StbZIP101	8.51307	0	0	10.4249	1.36077	0.593755	0.799181	stolon
StbZIP40	3.62526	0	0.219608	2.62285	0	0.922249	0.792307	root
StbZIP154	8.88607	5.73397	11.3658	11.4391	38.5168	71.2331	0.78678	pedicel
StbZIP134	0	0.847069	4.20681	20.7625	7.83707	31.0129	0.782972	pedicel
StbZIP173	3.84127	0.416651	1.83518	2.64574	1.55862	9.41083	0.781157	pedicel
StbZIP172	7.80993	0.025664	1.64566	1.93006	0.64842	4.47009	0.776697	root
StbZIP151	0.148703	0	0.290648	0.959627	0.412221	1.57891	0.770576	pedicel
StbZIP182	30.5789	7.41727	5.65091	12.0472	3.6968	6.42635	0.769524	root
StbZIP45	38.4628	4.00071	11.6749	12.5023	9.77966	7.51821	0.763533	root
StbZIP75	7.11489	0.130823	1.08001	8.88858	1.77569	0.6105	0.758973	stolon
StbZIP142	0	12.6417	8.80843	24.6771	43.4132	6.79421	0.756197	flower
StbZIP120	5.65143	0.033435	1.26781	3.84887	1.1565	0.61268	0.755131	root
StbZIP149	0.22496	0.144024	0	0	0	0.13183	0.754753	root
StbZIP93	7.3547	0	0.374121	5.1625	11.2581	1.04237	0.752468	flower
StbZIP126	19.3538	0	5.24764	0.052066	19.068	0.303959	0.745046	root
StbZIP128	0	1.21594	2.50048	17.4447	3.50818	15.0883	0.744187	stolon
StbZIP21	39.47	15.7533	7.74063	11.9897	8.08171	7.22877	0.742619	root
StbZIP91	2.74865	4.62955	1.74838	29.3494	6.5282	22.8897	0.73734	stolon
StbZIP49	3.3846	3.72715	0	0.633204	0	0.940852	0.733917	stem
StbZIP59	7.07321	0.609083	2.41187	6.00421	0.190065	0.296837	0.73104	root
StbZIP62	2.01658	3.37656	1.6683	10.8347	5.32393	2.36008	0.727811	stolon
StbZIP163	0.548136	1.94171	2.46949	1.6869	12.8597	11.0409	0.724922	flower
StbZIP155	0	5.12153	8.25458	26.152	5.71277	17.0861	0.723348	stolon
StbZIP65	10.4852	4.24832	3.93971	26.5143	5.12684	14.1388	0.713823	stolon
StbZIP33	34.5311	14.0697	7.89374	11.5036	7.34867	8.83139	0.71245	root
StbZIP11	0	8.90806	8.54849	18.088	7.01816	29.4248	0.710702	pedicel
StbZIP89	24.4344	2.77313	1.0407	31.2332	6.72893	10.4539	0.709085	stolon
StbZIP35	7.92544	9.22191	45.382	11.6935	24.8441	13.2869	0.704853	leaf
StbZIP7	5.11877	13.4978	10.1731	46.01	19.9429	19.6466	0.702764	stolon
StbZIP82	1.08475	4.39422	1.15234	2.77625	0.284137	1.39408	0.695438	stem
StbZIP64	2.17257	2.08999	0.754074	6.53255	1.37341	3.83657	0.686903	stolon
StbZIP159	2.30076	4.6967	0.097789	3.4212	4.81274	9.54128	0.678677	pedicel
StbZIP79	3.90002	1.85884	1.04249	1.10846	0.079536	2.3109	0.671785	root
StbZIP66	17.767	5.03227	1.71452	33.953	5.31061	27.002	0.665264	stolon
StbZIP131	0.699494	4.26826	5.65077	18.5461	11.2533	9.26701	0.6642	stolon
StbZIP98	4.19216	0	0	6.28526	5.49751	0.928897	0.662112	stolon
StbZIP130	13.6291	4.24898	4.8415	1.37884	28.0232	24.1884	0.65538	flower
StbZIP157	2.42582	61.6884	15.5261	39.2772	18.2891	31.1323	0.654228	stem
StbZIP18	0	4.83464	7.13045	22.8687	13.977	13.6535	0.653714	stolon
StbZIP168	0	59.1605	15.7231	38.4283	19.834	29.2518	0.650992	stem
StbZIP164	0	3.98782	5.8317	21.6124	16.1627	11.9974	0.648537	stolon
StbZIP39	32.4531	5.61821	13.7808	12.6509	13.9365	11.054	0.648475	root
StbZIP47	4.8733	1.43385	3.92923	2.10111	11.6398	13.6174	0.647842	pedicel
StbZIP170	4.48049	0.179938	0.910891	1.9758	0.876886	4.78305	0.647756	pedicel
StbZIP103	0	6.80359	10.5673	5.17014	16.2897	6.35065	0.645275	flower
StbZIP86	1.16477	4.19177	1.41413	9.15492	1.98988	10.0915	0.644938	pedicel
StbZIP160	3.54573	59.516	15.7231	38.7527	20.2084	29.3443	0.638503	stem
StbZIP80	4.40427	3.0836	0.919833	2.5732	0.165106	1.41115	0.629773	root
StbZIP88	1.75814	7.10604	3.57541	9.54774	0.783313	12.0216	0.621171	pedicel
StbZIP6	0	5.21873	5.55812	11.4593	12.077	17.8625	0.615809	pedicel
StbZIP5	0	1.65954	8.54058	6.90521	4.32116	3.61397	0.613612	leaf
StbZIP84	4.40703	3.60109	0.872322	2.46899	0.164559	1.41348	0.613325	root
StbZIP122	0	11.1578	6.58636	8.62767	17.2437	7.18274	0.61082	flower
StbZIP81	0	2.80468	0.895522	1.74014	0.451987	2.99057	0.605939	pedicel
StbZIP28	6.9463	52.3936	23.3946	80.3622	56.1038	111.117	0.605461	pedicel
StbZIP115	13.8136	71.1035	42.3636	139.878	80.6176	72.2446	0.599448	stolon
StbZIP37	1.269	1.08122	2.01612	2.75533	4.15413	5.55261	0.593856	pedicel
StbZIP15	0	15.3479	14.0139	38.7661	20.5831	30.7057	0.583912	stolon
StbZIP117	0.375244	1.42344	1.92123	3.65086	5.43744	3.96278	0.583129	flower
StbZIP32	7.31784	46.6366	21.2537	93.5245	59.0309	108.132	0.578729	pedicel
StbZIP63	0	0.134586	0.260445	0.301363	0.060887	0.185971	0.574009	stolon
StbZIP180	7.0237	31.7728	22.3256	70.4115	36.8906	52.2974	0.573052	stolon
StbZIP74	1.06776	185.434	52.8002	102.187	111.807	128.646	0.572346	stem
StbZIP87	7.15305	3.43061	1.40272	10.3196	3.22049	7.16524	0.566415	stolon
StbZIP67	4.83531	9.58436	20.459	14.9462	29.167	13.6548	0.564717	flower
StbZIP109	9.58395	64.7312	31.6047	103.722	48.1412	73.8665	0.560504	stolon
StbZIP17	21.2166	15.9715	6.87341	13.9954	3.1289	7.49956	0.552532	root
StbZIP185	6.15799	29.0011	14.5425	43.8595	28.8753	19.8145	0.551334	stolon
StbZIP189	18.5633	20.726	10.6184	38.8988	18.1358	19.2633	0.551108	stolon
StbZIP100	7.31784	31.8836	16.2498	10.5779	22.4163	15.1046	0.55045	stem
StbZIP36	2.86685	1.93423	1.91764	3.25294	7.85607	7.78005	0.548076	flower
StbZIP92	10.9318	65.5073	16.2326	32.0999	41.9459	46.8851	0.547851	stem
StbZIP22	0.323728	0.934579	1.28042	3.33774	2.4076	2.62907	0.546077	stolon
StbZIP23	3.75975	2.55484	2.39541	2.717	6.20732	2.81189	0.541223	flower
StbZIP187	32.8228	19.09	11.0825	20.693	7.73402	17.5286	0.536127	root
StbZIP31	8.12052	44.2599	22.4082	102.634	71.7849	92.0856	0.53493	stolon
StbZIP24	8.76178	4.44228	2.43494	4.66272	10.6233	4.48772	0.533301	flower
StbZIP153	0.516094	12.317	11.1241	21.3702	19.729	27.8608	0.532988	pedicel
StbZIP8	27.4134	30.936	15.1515	11.628	5.10018	13.1334	0.531765	stem
StbZIP30	10.1751	42.2716	19.9454	80.5105	64.9346	92.9147	0.531103	pedicel
StbZIP14	2.01776	6.66288	5.55621	8.65523	14.6476	11.4901	0.530544	flower
StbZIP112	0.264051	1.2567	2.68674	3.43529	1.21701	2.72355	0.525626	stolon
StbZIP104	14.7531	58.3849	67.6542	131.683	90.036	88.0478	0.515693	stolon
StbZIP188	21.7628	27.9897	14.8719	44.6001	23.5295	21.1568	0.509818	stolon
StbZIP175	0	47.0151	26.9994	80.49	63.7511	60.0843	0.508386	stolon
StbZIP27	0.462225	13.3781	15.4949	29.5396	37.7511	39.1834	0.506801	pedicel
StbZIP16	23.5795	52.6398	23.018	109.099	67.1651	102.705	0.506671	stolon
StbZIP29	3.85055	53.1224	19.1332	81.2006	80.2514	95.3687	0.501811	pedicel
StbZIP150	17.1374	42.7424	13.8702	33.0504	13.5526	30.9633	0.491962	stem
StbZIP165	7.77691	14.7548	6.33092	14.8837	3.86878	5.20543	0.490223	stolon
StbZIP105	30.8397	94.3985	65.1552	121.414	66.2338	54.8941	0.486843	stolon
StbZIP20	6.81845	1.39365	6.21467	4.53577	3.55159	1.82498	0.486081	root
StbZIP26	34.1988	20.0952	10.5448	17.8564	20.0519	21.5908	0.472852	root
StbZIP13	3.56012	1.61527	5.58916	2.82015	4.07582	2.67037	0.472489	leaf
StbZIP78	4.08051	12.06	5.39664	8.25298	6.80339	7.58676	0.467324	stem
StbZIP139	2.97621	3.95746	3.29981	8.27304	6.14797	5.80178	0.463723	stolon
StbZIP72	23.0732	11.4869	19.8525	14.6152	30.0154	13.9212	0.44729	flower
StbZIP42	13.4826	7.17023	18.9215	13.4434	12.2722	6.25691	0.443751	leaf
StbZIP148	0	22.0988	12.2563	23.8302	13.7295	18.6274	0.440105	stolon
StbZIP48	27.947	20.3954	13.0546	13.7622	18.8814	12.6074	0.436784	root
StbZIP90	27.3131	9.79048	19.5285	13.9261	27.9224	9.73509	0.424883	flower
StbZIP19	0	15.7019	7.40951	16.9879	11.3253	17.7546	0.420717	pedicel
StbZIP2	0	2.86818	3.37114	4.02459	4.0147	4.86291	0.412754	pedicel
StbZIP12	2.51169	33.3914	12.3751	34.9554	24.82	36.3316	0.40518	pedicel
StbZIP73	2.66644	4.85808	2.81038	4.24219	5.73314	3.73853	0.361062	flower
StbZIP68	7.45228	13.0423	8.32037	12.8008	10.7203	15.8913	0.341325	pedicel
StbZIP113	5.60086	0.172039	6.69508	5.22934	5.99332	5.64275	0.323733	leaf
StbZIP55	0	0	0	0	0	0
StbZIP57	0	0	0	0	0	0
StbZIP70	0	0	0	0	0	0
StbZIP76	0	0	0	0	0	0

## Sheet: S6
Table S6 Cold-responsive expression of StbZIP family genes
Sequence ID	CK	LT12	LT24
StbZIP1	0	0	0
StbZIP2	0	0	0
StbZIP3	0	0	0
StbZIP4	1.87988	1.44317	1.61255
StbZIP5	1.68812	1.52544	1.7007
StbZIP6	0	0	0
StbZIP7	0	0	0
StbZIP8	2.47336	4.52614	4.20289
StbZIP9	0	0	0
StbZIP10	0	0	0
StbZIP11	9.46729	5.89093	7.39992
StbZIP12	0	0	0
StbZIP13	0	0	0
StbZIP14	0	0	0
StbZIP15	0	0	0
StbZIP16	3.17737	7.91043	5.65243
StbZIP17	0	0	0
StbZIP18	3.61968	1.86643	2.10363
StbZIP19	0	0	0
StbZIP20	0	0	0
StbZIP21	0	0	0
StbZIP22	0	0	0
StbZIP23	0	0	0
StbZIP24	0	0	0
StbZIP25	0	0	0
StbZIP26	0	0	0
StbZIP27	0	0	0
StbZIP28	2.34351	4.93268	3.70749
StbZIP29	2.34399	6.09701	3.76656
StbZIP30	1.98653	5.5153	3.87888
StbZIP31	2.37088	6.38274	3.88828
StbZIP32	2.95959	6.44637	3.85588
StbZIP33	0	0	0
StbZIP34	0	0	0
StbZIP35	1.81687	5.04597	1.8078
StbZIP36	0	0	0
StbZIP37	0	0	0
StbZIP38	0	0	0
StbZIP39	2.37592	5.40543	4.7844
StbZIP40	0	0	0
StbZIP41	0	0	0
StbZIP42	2.8074	5.19902	4.15554
StbZIP43	0	0	0
StbZIP44	0	0	0
StbZIP45	2.48687	5.18567	4.30396
StbZIP46	0	0	0
StbZIP47	0	0	0
StbZIP48	0	0	0
StbZIP49	0	0	0
StbZIP50	0	0	0
StbZIP51	0	0	0
StbZIP52	0	0	0
StbZIP53	0	0	0
StbZIP54	0	0	0
StbZIP55	0	0	0
StbZIP56	0	0	0
StbZIP57	0	0	0
StbZIP58	0	0	0
StbZIP59	0	0	0
StbZIP60	0	0	0
StbZIP61	0	0	0
StbZIP62	0	0	0
StbZIP63	0	0	0
StbZIP64	0	0	0
StbZIP65	0	0	0
StbZIP66	0	0	0
StbZIP67	6.87104	22.7135	10.1689
StbZIP68	2.93867	4.5113	3.68357
StbZIP69	0	0	0
StbZIP70	0	0	0
StbZIP71	0	0	0
StbZIP72	6.13402	22.6984	10.586
StbZIP73	0	0	0
StbZIP74	8.03923	22.5236	14.0969
StbZIP75	0	0	0
StbZIP76	0	0	0
StbZIP77	0	0	0
StbZIP78	2.43525	1.14782	2.01643
StbZIP79	0	0	0
StbZIP80	0	0	0
StbZIP81	0	0	0
StbZIP82	0	0	0
StbZIP83	0	0	0
StbZIP84	0	0	0
StbZIP85	0	0	0
StbZIP86	0	0	0
StbZIP87	0	0	0
StbZIP88	0	0	0
StbZIP89	0	0	0
StbZIP90	6.13398	18.9388	9.7232
StbZIP91	0	0	0
StbZIP92	8.32567	2.90544	4.25128
StbZIP93	0	0	0
StbZIP94	0	0	0
StbZIP95	0	0	0
StbZIP96	0	0	0
StbZIP97	0	0	0
StbZIP98	0	0	0
StbZIP99	0	0	0
StbZIP100	2.2806	3.15571	5.83186
StbZIP101	0	0	0
StbZIP102	0	0	0
StbZIP103	0	0	0
StbZIP104	14.4873	61.0675	16.2049
StbZIP105	5.69367	20.1361	10.2995
StbZIP106	0	0	0
StbZIP107	0	0	0
StbZIP108	0	0	0
StbZIP109	5.34003	15.3168	5.77613
StbZIP110	0	0	0
StbZIP111	2.62238	1.42969	2.97469
StbZIP112	0	0	0
StbZIP113	2.30515	2.19341	2.89912
StbZIP114	0	0	0
StbZIP115	14.6539	41.327	14.3469
StbZIP116	0	0	0
StbZIP117	0	0	0
StbZIP118	0	0	0
StbZIP119	0	0	0
StbZIP120	0	0	0
StbZIP121	0	0	0
StbZIP122	0	0	0
StbZIP123	0	0	0
StbZIP124	0	0	0
StbZIP125	0	0	0
StbZIP126	0	0	0
StbZIP127	0	0	0
StbZIP128	0	0	0
StbZIP129	0	0	0
StbZIP130	0	0	0
StbZIP131	2.37364	1.3186	1.70291
StbZIP132	0	0	0
StbZIP133	0	0	0
StbZIP134	2.54399	4.08494	4.19143
StbZIP135	0	0	0
StbZIP136	0	0	0
StbZIP137	0	0	0
StbZIP138	0	0	0
StbZIP139	0	0	0
StbZIP140	0	0	0
StbZIP141	0	0	0
StbZIP142	0	0	0
StbZIP143	0	0	0
StbZIP144	0	0	0
StbZIP145	0	0	0
StbZIP146	0	0	0
StbZIP147	0	0	0
StbZIP148	2.63762	4.38553	3.10355
StbZIP149	0	0	0
StbZIP150	4.37781	4.28324	4.2864
StbZIP151	0	0	0
StbZIP152	0	0	0
StbZIP153	0	0	0
StbZIP154	2.80699	3.06175	1.83743
StbZIP155	7.14779	1.77271	2.62571
StbZIP156	0	0	0
StbZIP157	4.37721	3.91656	3.96786
StbZIP158	0	0	0
StbZIP159	0	0	0
StbZIP160	3.81848	3.9402	4.35009
StbZIP161	0	0	0
StbZIP162	0	0	0
StbZIP163	0	0	0
StbZIP164	5.78634	1.31988	2.17699
StbZIP165	0	0	0
StbZIP166	0	0	0
StbZIP167	0	0	0
StbZIP168	3.79816	3.92479	4.32135
StbZIP169	0	0	0
StbZIP170	0	0	0
StbZIP171	2.49278	1.18873	1.57206
StbZIP172	0	0	0
StbZIP173	0	0	0
StbZIP174	0	0	0
StbZIP175	11.8079	11.0246	11.404
StbZIP176	0	0	0
StbZIP177	0	0	0
StbZIP178	0	0	0
StbZIP179	0	0	0
StbZIP180	9.48478	12.2809	10.8972
StbZIP181	0	0	0
StbZIP182	0	0	0
StbZIP183	0	0	0
StbZIP184	0	0	0
StbZIP185	0	0	0
StbZIP186	0	0	0
StbZIP187	0	0	0
StbZIP188	0	0	0
StbZIP189	0	0	0
StbZIP190	0	0	0
StbZIP191	0	0	0

## Sheet: S7
Table S7 Cis-acting elements of StbZIP genes in potato
Sequence ID	TFBS Name	Posistion	Function
StbZIP1	TGACG-motif	1344	cis-acting regulatory element involved in the MeJA-responsiveness
StbZIP1	AACA_motif	56	involved in endosperm-specific negative expression
StbZIP1	AAGAA-motif	301
StbZIP1	AAGAA-motif	1237
StbZIP1	TCA-element	116	cis-acting element involved in salicylic acid responsiveness
StbZIP1	TCA-element	866	cis-acting element involved in salicylic acid responsiveness
StbZIP1	circadian	1054	cis-acting regulatory element involved in circadian control
StbZIP1	MYC	332
StbZIP1	MYC	1564
StbZIP1	MYC	1722
StbZIP1	MYB	132
StbZIP1	MYB	511
StbZIP1	MYB	605
StbZIP1	MYB	1988
StbZIP1	ABRE	1553	cis-acting element involved in the abscisic acid responsiveness
StbZIP1	ABRE	1554	cis-acting element involved in the abscisic acid responsiveness
StbZIP1	ABRE	1811	cis-acting element involved in the abscisic acid responsiveness
StbZIP1	A-box	764	cis-acting regulatory element
StbZIP1	A-box	959	cis-acting regulatory element
StbZIP1	G-Box	1553	cis-acting regulatory element involved in light responsiveness
StbZIP1	Myb	542
StbZIP1	Myb	695
StbZIP1	Myb	1867
StbZIP1	Myb	1888
StbZIP1	WUN-motif	1382
StbZIP1	WUN-motif	1383
StbZIP1	MBS	542	MYB binding site involved in drought-inducibility
StbZIP1	MBS	695	MYB binding site involved in drought-inducibility
StbZIP1	MBS	1867	MYB binding site involved in drought-inducibility
StbZIP1	MBS	1888	MYB binding site involved in drought-inducibility
StbZIP1	CGTCA-motif	1344	cis-acting regulatory element involved in the MeJA-responsiveness
StbZIP1	CCGTCC motif	764
StbZIP1	CCGTCC motif	959
StbZIP1	TCA	782
StbZIP1	Myb-binding site	132
StbZIP1	Myb-binding site	511
StbZIP1	G-box	1553	cis-acting regulatory element involved in light responsiveness
StbZIP1	G-box	1811	cis-acting regulatory element involved in light responsiveness
StbZIP1	W box	692
StbZIP1	GT1-motif	1615	light responsive element
StbZIP1	TATA-box	113	core promoter element around -30 of transcription start
StbZIP1	TATA-box	206	core promoter element around -30 of transcription start
StbZIP1	TATA-box	208	core promoter element around -30 of transcription start
StbZIP1	TATA-box	471	core promoter element around -30 of transcription start
StbZIP1	TATA-box	473	core promoter element around -30 of transcription start
StbZIP1	TATA-box	1460	core promoter element around -30 of transcription start
StbZIP1	TATA-box	1705	core promoter element around -30 of transcription start
StbZIP1	TATA-box	1820	core promoter element around -30 of transcription start
StbZIP1	TATA-box	1920	core promoter element around -30 of transcription start
StbZIP1	TATA-box	1921	core promoter element around -30 of transcription start
StbZIP1	TATA-box	1923	core promoter element around -30 of transcription start
StbZIP2	AAGAA-motif	517
StbZIP2	MYC	1701
StbZIP2	MRE	766	MYB binding site involved in light responsiveness
StbZIP2	ABRE	1390	cis-acting element involved in the abscisic acid responsiveness
StbZIP2	MYB	53
StbZIP2	MYB	1136
StbZIP2	MYB	1558
StbZIP2	MYB	1629
StbZIP2	G-Box	1389	cis-acting regulatory element involved in light responsiveness
StbZIP2	A-box	852	cis-acting regulatory element
StbZIP2	MBS	1428	MYB binding site involved in drought-inducibility
StbZIP2	MBS	1785	MYB binding site involved in drought-inducibility
StbZIP2	MBS	1958	MYB binding site involved in drought-inducibility
StbZIP2	CTAG-motif	1301
StbZIP2	TCT-motif	1256	part of a light responsive element
StbZIP2	Myb	310
StbZIP2	Myb	951
StbZIP2	Myb	1428
StbZIP2	Myb	1785
StbZIP2	Myb	1958
StbZIP2	I-box	712	part of a light responsive element
StbZIP2	I-box	1309	part of a light responsive element
StbZIP2	ARE	25	cis-acting regulatory element essential for the anaerobic induction
StbZIP2	ARE	457	cis-acting regulatory element essential for the anaerobic induction
StbZIP2	ARE	565	cis-acting regulatory element essential for the anaerobic induction
StbZIP2	ARE	596	cis-acting regulatory element essential for the anaerobic induction
StbZIP2	ARE	778	cis-acting regulatory element essential for the anaerobic induction
StbZIP2	ARE	880	cis-acting regulatory element essential for the anaerobic induction
StbZIP2	ARE	955	cis-acting regulatory element essential for the anaerobic induction
StbZIP2	ARE	1752	cis-acting regulatory element essential for the anaerobic induction
StbZIP2	CCGTCC motif	852
StbZIP2	W box	1608
StbZIP2	Myb-binding site	53
StbZIP2	Myb-binding site	1629
StbZIP2	HD-Zip 3	621	protein binding site
StbZIP2	TATA-box	219	core promoter element around -30 of transcription start
StbZIP2	TATA-box	221	core promoter element around -30 of transcription start
StbZIP2	TATA-box	223	core promoter element around -30 of transcription start
StbZIP2	TATA-box	225	core promoter element around -30 of transcription start
StbZIP2	TATA-box	231	core promoter element around -30 of transcription start
StbZIP2	TATA-box	233	core promoter element around -30 of transcription start
StbZIP2	TATA-box	234	core promoter element around -30 of transcription start
StbZIP2	TATA-box	235	core promoter element around -30 of transcription start
StbZIP2	TATA-box	632	core promoter element around -30 of transcription start
StbZIP2	TATA-box	1026	core promoter element around -30 of transcription start
StbZIP2	TATA-box	1600	core promoter element around -30 of transcription start
StbZIP2	TATA-box	1601	core promoter element around -30 of transcription start
StbZIP2	TATA-box	1602	core promoter element around -30 of transcription start
StbZIP2	TATA-box	1603	core promoter element around -30 of transcription start
StbZIP2	GT1-motif	516	light responsive element
StbZIP2	GT1-motif	661	light responsive element
StbZIP2	GT1-motif	1756	light responsive element
StbZIP3	LTR	1573	cis-acting element involved in low-temperature responsiveness
StbZIP3	MYC	871
StbZIP3	MYC	1126
StbZIP3	MYC	1225
StbZIP3	AT-rich element	215	binding site of AT-rich DNA binding protein (ATBP-1)
StbZIP3	MYB	71
StbZIP3	MYB	292
StbZIP3	MRE	1008	MYB binding site involved in light responsiveness
StbZIP3	MRE	1765	MYB binding site involved in light responsiveness
StbZIP3	P-box	801	gibberellin-responsive element
StbZIP3	O2-site	880	cis-acting regulatory element involved in zein metabolism regulation
StbZIP3	TCT-motif	900	part of a light responsive element
StbZIP3	TCT-motif	1985	part of a light responsive element
StbZIP3	I-box	705	part of a light responsive element
StbZIP3	GT1-motif	765	light responsive element
StbZIP3	TATA-box	86	core promoter element around -30 of transcription start
StbZIP3	TATA-box	87	core promoter element around -30 of transcription start
StbZIP3	TATA-box	88	core promoter element around -30 of transcription start
StbZIP3	TATA-box	189	core promoter element around -30 of transcription start
StbZIP3	TATA-box	191	core promoter element around -30 of transcription start
StbZIP3	TATA-box	192	core promoter element around -30 of transcription start
StbZIP3	TATA-box	193	core promoter element around -30 of transcription start
StbZIP3	TATA-box	194	core promoter element around -30 of transcription start
StbZIP3	TATA-box	195	core promoter element around -30 of transcription start
StbZIP3	TATA-box	223	core promoter element around -30 of transcription start
StbZIP3	TATA-box	225	core promoter element around -30 of transcription start
StbZIP3	TATA-box	330	core promoter element around -30 of transcription start
StbZIP3	TATA-box	331	core promoter element around -30 of transcription start
StbZIP3	TATA-box	332	core promoter element around -30 of transcription start
StbZIP3	TATA-box	346	core promoter element around -30 of transcription start
StbZIP3	TATA-box	353	core promoter element around -30 of transcription start
StbZIP3	TATA-box	484	core promoter element around -30 of transcription start
StbZIP3	TATA-box	485	core promoter element around -30 of transcription start
StbZIP3	TATA-box	996	core promoter element around -30 of transcription start
StbZIP3	TATA-box	1503	core promoter element around -30 of transcription start
StbZIP3	TATA-box	1544	core promoter element around -30 of transcription start
StbZIP3	TATA-box	1684	core promoter element around -30 of transcription start
StbZIP3	W box	289
StbZIP3	W box	1275
StbZIP4	P-box	1052	gibberellin-responsive element
StbZIP4	WUN-motif	1722	wound-responsive element
StbZIP4	ARE	1466	cis-acting regulatory element essential for the anaerobic induction
StbZIP4	AuxRR-core	1226	cis-acting regulatory element involved in auxin responsiveness
StbZIP4	I-box	1323	part of a light responsive element
StbZIP4	TATA-box	72	core promoter element around -30 of transcription start
StbZIP4	TATA-box	91	core promoter element around -30 of transcription start
StbZIP4	TATA-box	92	core promoter element around -30 of transcription start
StbZIP4	TATA-box	166	core promoter element around -30 of transcription start
StbZIP4	TATA-box	167	core promoter element around -30 of transcription start
StbZIP4	TATA-box	168	core promoter element around -30 of transcription start
StbZIP4	TATA-box	169	core promoter element around -30 of transcription start
StbZIP4	TATA-box	379	core promoter element around -30 of transcription start
StbZIP4	TATA-box	543	core promoter element around -30 of transcription start
StbZIP4	TATA-box	544	core promoter element around -30 of transcription start
StbZIP4	TATA-box	700	core promoter element around -30 of transcription start
StbZIP4	TATA-box	766	core promoter element around -30 of transcription start
StbZIP4	TATA-box	767	core promoter element around -30 of transcription start
StbZIP4	TATA-box	809	core promoter element around -30 of transcription start
StbZIP4	TATA-box	884	core promoter element around -30 of transcription start
StbZIP4	TATA-box	885	core promoter element around -30 of transcription start
StbZIP4	TATA-box	886	core promoter element around -30 of transcription start
StbZIP4	TATA-box	1247	core promoter element around -30 of transcription start
StbZIP4	TATA-box	1248	core promoter element around -30 of transcription start
StbZIP4	TATA-box	1249	core promoter element around -30 of transcription start
StbZIP4	TATA-box	1250	core promoter element around -30 of transcription start
StbZIP4	TATA-box	1251	core promoter element around -30 of transcription start
StbZIP4	TATA-box	1252	core promoter element around -30 of transcription start
StbZIP4	TATA-box	1253	core promoter element around -30 of transcription start
StbZIP4	TATA-box	1344	core promoter element around -30 of transcription start
StbZIP4	TATA-box	1345	core promoter element around -30 of transcription start
StbZIP4	TATA-box	1346	core promoter element around -30 of transcription start
StbZIP4	TATA-box	1347	core promoter element around -30 of transcription start
StbZIP4	TATA-box	1348	core promoter element around -30 of transcription start
StbZIP4	TATA-box	1349	core promoter element around -30 of transcription start
StbZIP4	TATA-box	1350	core promoter element around -30 of transcription start
StbZIP4	TATA-box	1352	core promoter element around -30 of transcription start
StbZIP4	TATA-box	1467	core promoter element around -30 of transcription start
StbZIP4	TATA-box	1469	core promoter element around -30 of transcription start
StbZIP4	TATA-box	1470	core promoter element around -30 of transcription start
StbZIP4	TATA-box	1471	core promoter element around -30 of transcription start
StbZIP4	TATA-box	1472	core promoter element around -30 of transcription start
StbZIP4	TATA-box	1473	core promoter element around -30 of transcription start
StbZIP4	TATA-box	1495	core promoter element around -30 of transcription start
StbZIP4	TATA-box	1498	core promoter element around -30 of transcription start
StbZIP4	TATA-box	1499	core promoter element around -30 of transcription start
StbZIP4	TATA-box	1702	core promoter element around -30 of transcription start
StbZIP4	TATA-box	1703	core promoter element around -30 of transcription start
StbZIP4	TATA-box	1704	core promoter element around -30 of transcription start
StbZIP4	TATA-box	1726	core promoter element around -30 of transcription start
StbZIP4	TATA-box	1727	core promoter element around -30 of transcription start
StbZIP4	TATA-box	1728	core promoter element around -30 of transcription start
StbZIP4	TATA-box	1729	core promoter element around -30 of transcription start
StbZIP4	TATA-box	1730	core promoter element around -30 of transcription start
StbZIP4	TATA-box	1731	core promoter element around -30 of transcription start
StbZIP4	TATA-box	1732	core promoter element around -30 of transcription start
StbZIP4	TATA-box	1733	core promoter element around -30 of transcription start
StbZIP4	TATA-box	1734	core promoter element around -30 of transcription start
StbZIP4	TATA-box	1735	core promoter element around -30 of transcription start
StbZIP4	TATA-box	1736	core promoter element around -30 of transcription start
StbZIP4	TATA-box	1737	core promoter element around -30 of transcription start
StbZIP4	TATA-box	1738	core promoter element around -30 of transcription start
StbZIP4	TATA-box	1739	core promoter element around -30 of transcription start
StbZIP4	TATA-box	1740	core promoter element around -30 of transcription start
StbZIP4	TATA-box	1741	core promoter element around -30 of transcription start
StbZIP4	TATA-box	1742	core promoter element around -30 of transcription start
StbZIP4	TATA-box	1743	core promoter element around -30 of transcription start
StbZIP4	TATA-box	1744	core promoter element around -30 of transcription start
StbZIP4	TATA-box	1774	core promoter element around -30 of transcription start
StbZIP4	TATA-box	1775	core promoter element around -30 of transcription start
StbZIP4	TATA-box	1795	core promoter element around -30 of transcription start
StbZIP4	TATA-box	1796	core promoter element around -30 of transcription start
StbZIP4	TATA-box	1797	core promoter element around -30 of transcription start
StbZIP4	TATA-box	1885	core promoter element around -30 of transcription start
StbZIP4	TATA-box	1906	core promoter element around -30 of transcription start
StbZIP4	TATA-box	1907	core promoter element around -30 of transcription start
StbZIP4	TATA-box	1908	core promoter element around -30 of transcription start
StbZIP4	TATA-box	1909	core promoter element around -30 of transcription start
StbZIP4	TATA-box	1910	core promoter element around -30 of transcription start
StbZIP4	chs-CMA1a	1784	part of a light responsive element
StbZIP4	GT1-motif	734	light responsive element
StbZIP4	GT1-motif	735	light responsive element
StbZIP4	GT1-motif	1143	light responsive element
StbZIP4	MYC	85
StbZIP4	MYC	792
StbZIP4	MYC	950
StbZIP4	MYC	1032
StbZIP4	MYC	1894
StbZIP4	AT-rich element	605	binding site of AT-rich DNA binding protein (ATBP-1)
StbZIP4	AAGAA-motif	869
StbZIP4	AAGAA-motif	1941
StbZIP4	MYB-like sequence	64
StbZIP4	MYB-like sequence	736
StbZIP4	MYB-like sequence	803
StbZIP4	MYB-like sequence	1475
StbZIP4	MYB	64
StbZIP4	MYB	533
StbZIP4	MYB	736
StbZIP4	MYB	803
StbZIP4	MYB	1475
StbZIP5	MYB	54
StbZIP5	MYB	447
StbZIP5	MYB	531
StbZIP5	MYB	734
StbZIP5	MYB	801
StbZIP5	MYB	1483
StbZIP5	MYB-like sequence	54
StbZIP5	MYB-like sequence	734
StbZIP5	MYB-like sequence	801
StbZIP5	MYB-like sequence	1483
StbZIP5	AAGAA-motif	867
StbZIP5	AAGAA-motif	1941
StbZIP5	AT-rich element	603	binding site of AT-rich DNA binding protein (ATBP-1)
StbZIP5	MYC	75
StbZIP5	MYC	790
StbZIP5	MYC	948
StbZIP5	MYC	1030
StbZIP5	MYC	1894
StbZIP5	Myb-binding site	447
StbZIP5	GT1-motif	732	light responsive element
StbZIP5	GT1-motif	733	light responsive element
StbZIP5	GT1-motif	1141	light responsive element
StbZIP5	TATA-box	62	core promoter element around -30 of transcription start
StbZIP5	TATA-box	81	core promoter element around -30 of transcription start
StbZIP5	TATA-box	82	core promoter element around -30 of transcription start
StbZIP5	TATA-box	164	core promoter element around -30 of transcription start
StbZIP5	TATA-box	165	core promoter element around -30 of transcription start
StbZIP5	TATA-box	166	core promoter element around -30 of transcription start
StbZIP5	TATA-box	167	core promoter element around -30 of transcription start
StbZIP5	TATA-box	377	core promoter element around -30 of transcription start
StbZIP5	TATA-box	541	core promoter element around -30 of transcription start
StbZIP5	TATA-box	542	core promoter element around -30 of transcription start
StbZIP5	TATA-box	698	core promoter element around -30 of transcription start
StbZIP5	TATA-box	764	core promoter element around -30 of transcription start
StbZIP5	TATA-box	765	core promoter element around -30 of transcription start
StbZIP5	TATA-box	807	core promoter element around -30 of transcription start
StbZIP5	TATA-box	1255	core promoter element around -30 of transcription start
StbZIP5	TATA-box	1256	core promoter element around -30 of transcription start
StbZIP5	TATA-box	1257	core promoter element around -30 of transcription start
StbZIP5	TATA-box	1258	core promoter element around -30 of transcription start
StbZIP5	TATA-box	1259	core promoter element around -30 of transcription start
StbZIP5	TATA-box	1260	core promoter element around -30 of transcription start
StbZIP5	TATA-box	1261	core promoter element around -30 of transcription start
StbZIP5	TATA-box	1352	core promoter element around -30 of transcription start
StbZIP5	TATA-box	1353	core promoter element around -30 of transcription start
StbZIP5	TATA-box	1354	core promoter element around -30 of transcription start
StbZIP5	TATA-box	1355	core promoter element around -30 of transcription start
StbZIP5	TATA-box	1356	core promoter element around -30 of transcription start
StbZIP5	TATA-box	1357	core promoter element around -30 of transcription start
StbZIP5	TATA-box	1358	core promoter element around -30 of transcription start
StbZIP5	TATA-box	1475	core promoter element around -30 of transcription start
StbZIP5	TATA-box	1477	core promoter element around -30 of transcription start
StbZIP5	TATA-box	1478	core promoter element around -30 of transcription start
StbZIP5	TATA-box	1479	core promoter element around -30 of transcription start
StbZIP5	TATA-box	1480	core promoter element around -30 of transcription start
StbZIP5	TATA-box	1481	core promoter element around -30 of transcription start
StbZIP5	TATA-box	1503	core promoter element around -30 of transcription start
StbZIP5	TATA-box	1506	core promoter element around -30 of transcription start
StbZIP5	TATA-box	1507	core promoter element around -30 of transcription start
StbZIP5	TATA-box	1710	core promoter element around -30 of transcription start
StbZIP5	TATA-box	1711	core promoter element around -30 of transcription start
StbZIP5	TATA-box	1712	core promoter element around -30 of transcription start
StbZIP5	TATA-box	1734	core promoter element around -30 of transcription start
StbZIP5	TATA-box	1735	core promoter element around -30 of transcription start
StbZIP5	TATA-box	1736	core promoter element around -30 of transcription start
StbZIP5	TATA-box	1737	core promoter element around -30 of transcription start
StbZIP5	TATA-box	1738	core promoter element around -30 of transcription start
StbZIP5	TATA-box	1739	core promoter element around -30 of transcription start
StbZIP5	TATA-box	1740	core promoter element around -30 of transcription start
StbZIP5	TATA-box	1741	core promoter element around -30 of transcription start
StbZIP5	TATA-box	1742	core promoter element around -30 of transcription start
StbZIP5	TATA-box	1743	core promoter element around -30 of transcription start
StbZIP5	TATA-box	1744	core promoter element around -30 of transcription start
StbZIP5	TATA-box	1774	core promoter element around -30 of transcription start
StbZIP5	TATA-box	1775	core promoter element around -30 of transcription start
StbZIP5	TATA-box	1795	core promoter element around -30 of transcription start
StbZIP5	TATA-box	1796	core promoter element around -30 of transcription start
StbZIP5	TATA-box	1797	core promoter element around -30 of transcription start
StbZIP5	TATA-box	1885	core promoter element around -30 of transcription start
StbZIP5	TATA-box	1906	core promoter element around -30 of transcription start
StbZIP5	TATA-box	1907	core promoter element around -30 of transcription start
StbZIP5	TATA-box	1908	core promoter element around -30 of transcription start
StbZIP5	TATA-box	1909	core promoter element around -30 of transcription start
StbZIP5	TATA-box	1910	core promoter element around -30 of transcription start
StbZIP5	I-box	1331	part of a light responsive element
StbZIP5	AuxRR-core	1234	cis-acting regulatory element involved in auxin responsiveness
StbZIP5	Myb	444
StbZIP5	ARE	1474	cis-acting regulatory element essential for the anaerobic induction
StbZIP5	WUN-motif	1730	wound-responsive element
StbZIP5	P-box	1050	gibberellin-responsive element
StbZIP5	TCA	126
StbZIP6	HD-Zip 1	127	element involved in differentiation of the palisade mesophyll cells
StbZIP6	CGTCA-motif	1746	cis-acting regulatory element involved in the MeJA-responsiveness
StbZIP6	Myb	1951
StbZIP6	WUN-motif	213
StbZIP6	WUN-motif	1202
StbZIP6	ARE	838	cis-acting regulatory element essential for the anaerobic induction
StbZIP6	ARE	1812	cis-acting regulatory element essential for the anaerobic induction
StbZIP6	TATA-box	85	core promoter element around -30 of transcription start
StbZIP6	TATA-box	86	core promoter element around -30 of transcription start
StbZIP6	TATA-box	87	core promoter element around -30 of transcription start
StbZIP6	TATA-box	88	core promoter element around -30 of transcription start
StbZIP6	TATA-box	89	core promoter element around -30 of transcription start
StbZIP6	TATA-box	90	core promoter element around -30 of transcription start
StbZIP6	TATA-box	91	core promoter element around -30 of transcription start
StbZIP6	TATA-box	149	core promoter element around -30 of transcription start
StbZIP6	TATA-box	150	core promoter element around -30 of transcription start
StbZIP6	TATA-box	159	core promoter element around -30 of transcription start
StbZIP6	TATA-box	160	core promoter element around -30 of transcription start
StbZIP6	TATA-box	161	core promoter element around -30 of transcription start
StbZIP6	TATA-box	419	core promoter element around -30 of transcription start
StbZIP6	TATA-box	420	core promoter element around -30 of transcription start
StbZIP6	TATA-box	421	core promoter element around -30 of transcription start
StbZIP6	TATA-box	422	core promoter element around -30 of transcription start
StbZIP6	TATA-box	495	core promoter element around -30 of transcription start
StbZIP6	TATA-box	496	core promoter element around -30 of transcription start
StbZIP6	TATA-box	594	core promoter element around -30 of transcription start
StbZIP6	TATA-box	595	core promoter element around -30 of transcription start
StbZIP6	TATA-box	620	core promoter element around -30 of transcription start
StbZIP6	TATA-box	625	core promoter element around -30 of transcription start
StbZIP6	TATA-box	626	core promoter element around -30 of transcription start
StbZIP6	TATA-box	637	core promoter element around -30 of transcription start
StbZIP6	TATA-box	638	core promoter element around -30 of transcription start
StbZIP6	TATA-box	655	core promoter element around -30 of transcription start
StbZIP6	TATA-box	667	core promoter element around -30 of transcription start
StbZIP6	TATA-box	668	core promoter element around -30 of transcription start
StbZIP6	TATA-box	669	core promoter element around -30 of transcription start
StbZIP6	TATA-box	676	core promoter element around -30 of transcription start
StbZIP6	TATA-box	678	core promoter element around -30 of transcription start
StbZIP6	TATA-box	679	core promoter element around -30 of transcription start
StbZIP6	TATA-box	684	core promoter element around -30 of transcription start
StbZIP6	TATA-box	685	core promoter element around -30 of transcription start
StbZIP6	TATA-box	862	core promoter element around -30 of transcription start
StbZIP6	TATA-box	863	core promoter element around -30 of transcription start
StbZIP6	TATA-box	921	core promoter element around -30 of transcription start
StbZIP6	TATA-box	1000	core promoter element around -30 of transcription start
StbZIP6	TATA-box	1067	core promoter element around -30 of transcription start
StbZIP6	TATA-box	1069	core promoter element around -30 of transcription start
StbZIP6	TATA-box	1070	core promoter element around -30 of transcription start
StbZIP6	TATA-box	1071	core promoter element around -30 of transcription start
StbZIP6	TATA-box	1072	core promoter element around -30 of transcription start
StbZIP6	TATA-box	1073	core promoter element around -30 of transcription start
StbZIP6	TATA-box	1082	core promoter element around -30 of transcription start
StbZIP6	TATA-box	1083	core promoter element around -30 of transcription start
StbZIP6	TATA-box	1097	core promoter element around -30 of transcription start
StbZIP6	TATA-box	1124	core promoter element around -30 of transcription start
StbZIP6	TATA-box	1126	core promoter element around -30 of transcription start
StbZIP6	TATA-box	1128	core promoter element around -30 of transcription start
StbZIP6	TATA-box	1262	core promoter element around -30 of transcription start
StbZIP6	TATA-box	1263	core promoter element around -30 of transcription start
StbZIP6	TATA-box	1285	core promoter element around -30 of transcription start
StbZIP6	TATA-box	1286	core promoter element around -30 of transcription start
StbZIP6	TATA-box	1287	core promoter element around -30 of transcription start
StbZIP6	TATA-box	1288	core promoter element around -30 of transcription start
StbZIP6	TATA-box	1289	core promoter element around -30 of transcription start
StbZIP6	TATA-box	1290	core promoter element around -30 of transcription start
StbZIP6	TATA-box	1291	core promoter element around -30 of transcription start
StbZIP6	TATA-box	1292	core promoter element around -30 of transcription start
StbZIP6	TATA-box	1293	core promoter element around -30 of transcription start
StbZIP6	TATA-box	1391	core promoter element around -30 of transcription start
StbZIP6	TATA-box	1441	core promoter element around -30 of transcription start
StbZIP6	TATA-box	1494	core promoter element around -30 of transcription start
StbZIP6	TATA-box	1508	core promoter element around -30 of transcription start
StbZIP6	TATA-box	1509	core promoter element around -30 of transcription start
StbZIP6	TATA-box	1510	core promoter element around -30 of transcription start
StbZIP6	TATA-box	1511	core promoter element around -30 of transcription start
StbZIP6	TATA-box	1518	core promoter element around -30 of transcription start
StbZIP6	TATA-box	1546	core promoter element around -30 of transcription start
StbZIP6	TATA-box	1577	core promoter element around -30 of transcription start
StbZIP6	TATA-box	1578	core promoter element around -30 of transcription start
StbZIP6	TATA-box	1607	core promoter element around -30 of transcription start
StbZIP6	TATA-box	1608	core promoter element around -30 of transcription start
StbZIP6	TATA-box	1609	core promoter element around -30 of transcription start
StbZIP6	TATA-box	1610	core promoter element around -30 of transcription start
StbZIP6	TATA-box	1611	core promoter element around -30 of transcription start
StbZIP6	TATA-box	1792	core promoter element around -30 of transcription start
StbZIP6	MYC	970
StbZIP6	circadian	591	cis-acting regulatory element involved in circadian control
StbZIP6	AT-rich element	896	binding site of AT-rich DNA binding protein (ATBP-1)
StbZIP6	AT-rich element	1024	binding site of AT-rich DNA binding protein (ATBP-1)
StbZIP6	TCA-element	1653	cis-acting element involved in salicylic acid responsiveness
StbZIP6	TCCC-motif	1985	part of a light responsive element
StbZIP6	TGACG-motif	1746	cis-acting regulatory element involved in the MeJA-responsiveness
StbZIP6	MYB	1273
StbZIP7	G-Box	449	cis-acting regulatory element involved in light responsiveness
StbZIP7	G-Box	451	cis-acting regulatory element involved in light responsiveness
StbZIP7	MRE	1536	MYB binding site involved in light responsiveness
StbZIP7	MYB-like sequence	90
StbZIP7	MYB-like sequence	110
StbZIP7	MYB-like sequence	253
StbZIP7	MYB-like sequence	289
StbZIP7	MYB-like sequence	993
StbZIP7	ABRE2	450
StbZIP7	ABRE	451	cis-acting element involved in the abscisic acid responsiveness
StbZIP7	ABRE	452	cis-acting element involved in the abscisic acid responsiveness
StbZIP7	ABRE	1097	cis-acting element involved in the abscisic acid responsiveness
StbZIP7	ABRE	1358	cis-acting element involved in the abscisic acid responsiveness
StbZIP7	MYB	90
StbZIP7	MYB	110
StbZIP7	MYB	253
StbZIP7	MYB	289
StbZIP7	MYB	993
StbZIP7	MYB	1386
StbZIP7	MYC	409
StbZIP7	MYC	1376
StbZIP7	MYC	1704
StbZIP7	LTR	400	cis-acting element involved in low-temperature responsiveness
StbZIP7	AAGAA-motif	1150
StbZIP7	TGACG-motif	680	cis-acting regulatory element involved in the MeJA-responsiveness
StbZIP7	ABRE3a	1358
StbZIP7	TATA-box	19	core promoter element around -30 of transcription start
StbZIP7	TATA-box	20	core promoter element around -30 of transcription start
StbZIP7	TATA-box	21	core promoter element around -30 of transcription start
StbZIP7	TATA-box	22	core promoter element around -30 of transcription start
StbZIP7	TATA-box	23	core promoter element around -30 of transcription start
StbZIP7	TATA-box	24	core promoter element around -30 of transcription start
StbZIP7	TATA-box	25	core promoter element around -30 of transcription start
StbZIP7	TATA-box	26	core promoter element around -30 of transcription start
StbZIP7	TATA-box	27	core promoter element around -30 of transcription start
StbZIP7	TATA-box	28	core promoter element around -30 of transcription start
StbZIP7	TATA-box	29	core promoter element around -30 of transcription start
StbZIP7	TATA-box	30	core promoter element around -30 of transcription start
StbZIP7	TATA-box	31	core promoter element around -30 of transcription start
StbZIP7	TATA-box	32	core promoter element around -30 of transcription start
StbZIP7	TATA-box	33	core promoter element around -30 of transcription start
StbZIP7	TATA-box	34	core promoter element around -30 of transcription start
StbZIP7	TATA-box	35	core promoter element around -30 of transcription start
StbZIP7	TATA-box	36	core promoter element around -30 of transcription start
StbZIP7	TATA-box	37	core promoter element around -30 of transcription start
StbZIP7	TATA-box	38	core promoter element around -30 of transcription start
StbZIP7	TATA-box	39	core promoter element around -30 of transcription start
StbZIP7	TATA-box	40	core promoter element around -30 of transcription start
StbZIP7	TATA-box	41	core promoter element around -30 of transcription start
StbZIP7	TATA-box	42	core promoter element around -30 of transcription start
StbZIP7	TATA-box	43	core promoter element around -30 of transcription start
StbZIP7	TATA-box	44	core promoter element around -30 of transcription start
StbZIP7	TATA-box	45	core promoter element around -30 of transcription start
StbZIP7	TATA-box	46	core promoter element around -30 of transcription start
StbZIP7	TATA-box	47	core promoter element around -30 of transcription start
StbZIP7	TATA-box	48	core promoter element around -30 of transcription start
StbZIP7	TATA-box	49	core promoter element around -30 of transcription start
StbZIP7	TATA-box	50	core promoter element around -30 of transcription start
StbZIP7	TATA-box	51	core promoter element around -30 of transcription start
StbZIP7	TATA-box	52	core promoter element around -30 of transcription start
StbZIP7	TATA-box	53	core promoter element around -30 of transcription start
StbZIP7	TATA-box	54	core promoter element around -30 of transcription start
StbZIP7	TATA-box	55	core promoter element around -30 of transcription start
StbZIP7	TATA-box	56	core promoter element around -30 of transcription start
StbZIP7	TATA-box	57	core promoter element around -30 of transcription start
StbZIP7	TATA-box	58	core promoter element around -30 of transcription start
StbZIP7	TATA-box	163	core promoter element around -30 of transcription start
StbZIP7	TATA-box	175	core promoter element around -30 of transcription start
StbZIP7	TATA-box	176	core promoter element around -30 of transcription start
StbZIP7	TATA-box	177	core promoter element around -30 of transcription start
StbZIP7	TATA-box	178	core promoter element around -30 of transcription start
StbZIP7	TATA-box	208	core promoter element around -30 of transcription start
StbZIP7	TATA-box	209	core promoter element around -30 of transcription start
StbZIP7	TATA-box	210	core promoter element around -30 of transcription start
StbZIP7	TATA-box	211	core promoter element around -30 of transcription start
StbZIP7	TATA-box	212	core promoter element around -30 of transcription start
StbZIP7	TATA-box	224	core promoter element around -30 of transcription start
StbZIP7	TATA-box	256	core promoter element around -30 of transcription start
StbZIP7	TATA-box	257	core promoter element around -30 of transcription start
StbZIP7	TATA-box	258	core promoter element around -30 of transcription start
StbZIP7	TATA-box	259	core promoter element around -30 of transcription start
StbZIP7	TATA-box	347	core promoter element around -30 of transcription start
StbZIP7	TATA-box	373	core promoter element around -30 of transcription start
StbZIP7	TATA-box	595	core promoter element around -30 of transcription start
StbZIP7	TATA-box	672	core promoter element around -30 of transcription start
StbZIP7	TATA-box	816	core promoter element around -30 of transcription start
StbZIP7	TATA-box	817	core promoter element around -30 of transcription start
StbZIP7	TATA-box	818	core promoter element around -30 of transcription start
StbZIP7	TATA-box	828	core promoter element around -30 of transcription start
StbZIP7	TATA-box	829	core promoter element around -30 of transcription start
StbZIP7	TATA-box	830	core promoter element around -30 of transcription start
StbZIP7	TATA-box	831	core promoter element around -30 of transcription start
StbZIP7	TATA-box	875	core promoter element around -30 of transcription start
StbZIP7	TATA-box	876	core promoter element around -30 of transcription start
StbZIP7	TATA-box	919	core promoter element around -30 of transcription start
StbZIP7	TATA-box	1013	core promoter element around -30 of transcription start
StbZIP7	TATA-box	1014	core promoter element around -30 of transcription start
StbZIP7	TATA-box	1056	core promoter element around -30 of transcription start
StbZIP7	TATA-box	1271	core promoter element around -30 of transcription start
StbZIP7	TATA-box	1272	core promoter element around -30 of transcription start
StbZIP7	TATA-box	1341	core promoter element around -30 of transcription start
StbZIP7	TATA-box	1587	core promoter element around -30 of transcription start
StbZIP7	TATA-box	1588	core promoter element around -30 of transcription start
StbZIP7	TATA-box	1589	core promoter element around -30 of transcription start
StbZIP7	TATA-box	1590	core promoter element around -30 of transcription start
StbZIP7	TATA-box	1591	core promoter element around -30 of transcription start
StbZIP7	TATA-box	1609	core promoter element around -30 of transcription start
StbZIP7	TATA-box	1610	core promoter element around -30 of transcription start
StbZIP7	TATA-box	1611	core promoter element around -30 of transcription start
StbZIP7	TATA-box	1612	core promoter element around -30 of transcription start
StbZIP7	TATA-box	1614	core promoter element around -30 of transcription start
StbZIP7	TATA-box	1650	core promoter element around -30 of transcription start
StbZIP7	TATA-box	1761	core promoter element around -30 of transcription start
StbZIP7	TATA-box	1762	core promoter element around -30 of transcription start
StbZIP7	TATA-box	1763	core promoter element around -30 of transcription start
StbZIP7	TATA-box	1765	core promoter element around -30 of transcription start
StbZIP7	TATA-box	1812	core promoter element around -30 of transcription start
StbZIP7	TATA-box	1949	core promoter element around -30 of transcription start
StbZIP7	TATA-box	1950	core promoter element around -30 of transcription start
StbZIP7	TATA-box	1967	core promoter element around -30 of transcription start
StbZIP7	TATA-box	2002	core promoter element around -30 of transcription start
StbZIP7	GT1-motif	89	light responsive element
StbZIP7	GT1-motif	1112	light responsive element
StbZIP7	GT1-motif	1113	light responsive element
StbZIP7	ABRE4	1358
StbZIP7	W box	1264
StbZIP7	Myb-binding site	1386
StbZIP7	G-box	447	cis-acting regulatory element involved in light responsiveness
StbZIP7	G-box	449	cis-acting regulatory element involved in light responsiveness
StbZIP7	G-box	451	cis-acting regulatory element involved in light responsiveness
StbZIP7	G-box	1358	cis-acting regulatory element involved in light responsiveness
StbZIP7	TCA	1912
StbZIP7	CGTCA-motif	680	cis-acting regulatory element involved in the MeJA-responsiveness
StbZIP7	Myb	572
StbZIP7	Myb	1027
StbZIP7	ARE	294	cis-acting regulatory element essential for the anaerobic induction
StbZIP7	ARE	325	cis-acting regulatory element essential for the anaerobic induction
StbZIP7	ARE	330	cis-acting regulatory element essential for the anaerobic induction
StbZIP7	ARE	335	cis-acting regulatory element essential for the anaerobic induction
StbZIP7	ARE	377	cis-acting regulatory element essential for the anaerobic induction
StbZIP7	ARE	384	cis-acting regulatory element essential for the anaerobic induction
StbZIP7	ARE	1123	cis-acting regulatory element essential for the anaerobic induction
StbZIP8	AT-rich element	1671	binding site of AT-rich DNA binding protein (ATBP-1)
StbZIP8	MBSI	574	MYB binding site involved in flavonoid biosynthetic genes regulation
StbZIP8	MYC	504
StbZIP8	MYC	551
StbZIP8	MYC	670
StbZIP8	MYC	1238
StbZIP8	MYC	1435
StbZIP8	MYB	112
StbZIP8	MYB	1996
StbZIP8	MYB-like sequence	1996
StbZIP8	MRE	1910	MYB binding site involved in light responsiveness
StbZIP8	ARE	1641	cis-acting regulatory element essential for the anaerobic induction
StbZIP8	WUN-motif	339
StbZIP8	TCT-motif	312	part of a light responsive element
StbZIP8	TCT-motif	843	part of a light responsive element
StbZIP8	Myb	1637
StbZIP8	MBS	1637	MYB binding site involved in drought-inducibility
StbZIP8	Myb-binding site	112
StbZIP8	G-box	1356	cis-acting regulatory element involved in light responsiveness
StbZIP8	W box	1464
StbZIP8	W box	1747
StbZIP8	GT1-motif	515	light responsive element
StbZIP8	GT1-motif	516	light responsive element
StbZIP8	TATA-box	74	core promoter element around -30 of transcription start
StbZIP8	TATA-box	75	core promoter element around -30 of transcription start
StbZIP8	TATA-box	97	core promoter element around -30 of transcription start
StbZIP8	TATA-box	98	core promoter element around -30 of transcription start
StbZIP8	TATA-box	99	core promoter element around -30 of transcription start
StbZIP8	TATA-box	100	core promoter element around -30 of transcription start
StbZIP8	TATA-box	101	core promoter element around -30 of transcription start
StbZIP8	TATA-box	221	core promoter element around -30 of transcription start
StbZIP8	TATA-box	222	core promoter element around -30 of transcription start
StbZIP8	TATA-box	352	core promoter element around -30 of transcription start
StbZIP8	TATA-box	353	core promoter element around -30 of transcription start
StbZIP8	TATA-box	354	core promoter element around -30 of transcription start
StbZIP8	TATA-box	403	core promoter element around -30 of transcription start
StbZIP8	TATA-box	404	core promoter element around -30 of transcription start
StbZIP8	TATA-box	405	core promoter element around -30 of transcription start
StbZIP8	TATA-box	484	core promoter element around -30 of transcription start
StbZIP8	TATA-box	485	core promoter element around -30 of transcription start
StbZIP8	TATA-box	486	core promoter element around -30 of transcription start
StbZIP8	TATA-box	487	core promoter element around -30 of transcription start
StbZIP8	TATA-box	488	core promoter element around -30 of transcription start
StbZIP8	TATA-box	489	core promoter element around -30 of transcription start
StbZIP8	TATA-box	490	core promoter element around -30 of transcription start
StbZIP8	TATA-box	625	core promoter element around -30 of transcription start
StbZIP8	TATA-box	626	core promoter element around -30 of transcription start
StbZIP8	TATA-box	627	core promoter element around -30 of transcription start
StbZIP8	TATA-box	628	core promoter element around -30 of transcription start
StbZIP8	TATA-box	694	core promoter element around -30 of transcription start
StbZIP8	TATA-box	695	core promoter element around -30 of transcription start
StbZIP8	TATA-box	698	core promoter element around -30 of transcription start
StbZIP8	TATA-box	699	core promoter element around -30 of transcription start
StbZIP8	TATA-box	700	core promoter element around -30 of transcription start
StbZIP8	TATA-box	702	core promoter element around -30 of transcription start
StbZIP8	TATA-box	703	core promoter element around -30 of transcription start
StbZIP8	TATA-box	704	core promoter element around -30 of transcription start
StbZIP8	TATA-box	705	core promoter element around -30 of transcription start
StbZIP8	TATA-box	706	core promoter element around -30 of transcription start
StbZIP8	TATA-box	759	core promoter element around -30 of transcription start
StbZIP8	TATA-box	760	core promoter element around -30 of transcription start
StbZIP8	TATA-box	761	core promoter element around -30 of transcription start
StbZIP8	TATA-box	762	core promoter element around -30 of transcription start
StbZIP8	TATA-box	768	core promoter element around -30 of transcription start
StbZIP8	TATA-box	769	core promoter element around -30 of transcription start
StbZIP8	TATA-box	770	core promoter element around -30 of transcription start
StbZIP8	TATA-box	788	core promoter element around -30 of transcription start
StbZIP8	TATA-box	789	core promoter element around -30 of transcription start
StbZIP8	TATA-box	790	core promoter element around -30 of transcription start
StbZIP8	TATA-box	791	core promoter element around -30 of transcription start
StbZIP8	TATA-box	793	core promoter element around -30 of transcription start
StbZIP8	TATA-box	861	core promoter element around -30 of transcription start
StbZIP8	TATA-box	997	core promoter element around -30 of transcription start
StbZIP8	TATA-box	998	core promoter element around -30 of transcription start
StbZIP8	TATA-box	1039	core promoter element around -30 of transcription start
StbZIP8	TATA-box	1196	core promoter element around -30 of transcription start
StbZIP8	TATA-box	1208	core promoter element around -30 of transcription start
StbZIP8	TATA-box	1209	core promoter element around -30 of transcription start
StbZIP8	TATA-box	1303	core promoter element around -30 of transcription start
StbZIP8	TATA-box	1339	core promoter element around -30 of transcription start
StbZIP8	TATA-box	1796	core promoter element around -30 of transcription start
StbZIP9	ABRE	1554	cis-acting element involved in the abscisic acid responsiveness
StbZIP9	ABRE	1555	cis-acting element involved in the abscisic acid responsiveness
StbZIP9	ABRE	1811	cis-acting element involved in the abscisic acid responsiveness
StbZIP9	MYB	134
StbZIP9	MYB	507
StbZIP9	MYB	601
StbZIP9	MYB	1443
StbZIP9	MYB	1988
StbZIP9	A-box	303	cis-acting regulatory element
StbZIP9	G-Box	1554	cis-acting regulatory element involved in light responsiveness
StbZIP9	TGACG-motif	1346	cis-acting regulatory element involved in the MeJA-responsiveness
StbZIP9	AACA_motif	57	involved in endosperm-specific negative expression
StbZIP9	AAGAA-motif	297
StbZIP9	AAGAA-motif	1239
StbZIP9	TCA-element	118	cis-acting element involved in salicylic acid responsiveness
StbZIP9	TCA-element	868	cis-acting element involved in salicylic acid responsiveness
StbZIP9	circadian	1056	cis-acting regulatory element involved in circadian control
StbZIP9	MYC	328
StbZIP9	MYC	1565
StbZIP9	MYC	1723
StbZIP9	Myb-binding site	134
StbZIP9	Myb-binding site	507
StbZIP9	G-box	1554	cis-acting regulatory element involved in light responsiveness
StbZIP9	G-box	1811	cis-acting regulatory element involved in light responsiveness
StbZIP9	W box	694
StbZIP9	GT1-motif	1616	light responsive element
StbZIP9	TATA-box	115	core promoter element around -30 of transcription start
StbZIP9	TATA-box	208	core promoter element around -30 of transcription start
StbZIP9	TATA-box	210	core promoter element around -30 of transcription start
StbZIP9	TATA-box	467	core promoter element around -30 of transcription start
StbZIP9	TATA-box	469	core promoter element around -30 of transcription start
StbZIP9	TATA-box	1462	core promoter element around -30 of transcription start
StbZIP9	TATA-box	1706	core promoter element around -30 of transcription start
StbZIP9	TATA-box	1737	core promoter element around -30 of transcription start
StbZIP9	TATA-box	1820	core promoter element around -30 of transcription start
StbZIP9	TATA-box	1920	core promoter element around -30 of transcription start
StbZIP9	TATA-box	1921	core promoter element around -30 of transcription start
StbZIP9	TATA-box	1923	core promoter element around -30 of transcription start
StbZIP9	Myb	538
StbZIP9	Myb	697
StbZIP9	Myb	1867
StbZIP9	Myb	1888
StbZIP9	WUN-motif	1384
StbZIP9	WUN-motif	1385
StbZIP9	MBS	538	MYB binding site involved in drought-inducibility
StbZIP9	MBS	697	MYB binding site involved in drought-inducibility
StbZIP9	MBS	1867	MYB binding site involved in drought-inducibility
StbZIP9	MBS	1888	MYB binding site involved in drought-inducibility
StbZIP9	CGTCA-motif	1346	cis-acting regulatory element involved in the MeJA-responsiveness
StbZIP9	CCGTCC motif	303
StbZIP9	TCA	784
StbZIP10	ARE	41	cis-acting regulatory element essential for the anaerobic induction
StbZIP10	ARE	240	cis-acting regulatory element essential for the anaerobic induction
StbZIP10	ARE	484	cis-acting regulatory element essential for the anaerobic induction
StbZIP10	ARE	564	cis-acting regulatory element essential for the anaerobic induction
StbZIP10	ARE	595	cis-acting regulatory element essential for the anaerobic induction
StbZIP10	ARE	777	cis-acting regulatory element essential for the anaerobic induction
StbZIP10	ARE	879	cis-acting regulatory element essential for the anaerobic induction
StbZIP10	ARE	954	cis-acting regulatory element essential for the anaerobic induction
StbZIP10	ARE	1752	cis-acting regulatory element essential for the anaerobic induction
StbZIP10	Myb	236
StbZIP10	Myb	337
StbZIP10	Myb	950
StbZIP10	Myb	1428
StbZIP10	Myb	1785
StbZIP10	Myb	1958
StbZIP10	TCT-motif	1256	part of a light responsive element
StbZIP10	I-box	711	part of a light responsive element
StbZIP10	I-box	1309	part of a light responsive element
StbZIP10	CTAG-motif	1301
StbZIP10	MBS	1428	MYB binding site involved in drought-inducibility
StbZIP10	MBS	1785	MYB binding site involved in drought-inducibility
StbZIP10	MBS	1958	MYB binding site involved in drought-inducibility
StbZIP10	CCGTCC motif	851
StbZIP10	HD-Zip 3	620	protein binding site
StbZIP10	Myb-binding site	69
StbZIP10	Myb-binding site	1629
StbZIP10	W box	1608
StbZIP10	GT1-motif	543	light responsive element
StbZIP10	GT1-motif	660	light responsive element
StbZIP10	GT1-motif	1756	light responsive element
StbZIP10	TATA-box	28	core promoter element around -30 of transcription start
StbZIP10	TATA-box	29	core promoter element around -30 of transcription start
StbZIP10	TATA-box	30	core promoter element around -30 of transcription start
StbZIP10	TATA-box	31	core promoter element around -30 of transcription start
StbZIP10	TATA-box	32	core promoter element around -30 of transcription start
StbZIP10	TATA-box	246	core promoter element around -30 of transcription start
StbZIP10	TATA-box	248	core promoter element around -30 of transcription start
StbZIP10	TATA-box	250	core promoter element around -30 of transcription start
StbZIP10	TATA-box	252	core promoter element around -30 of transcription start
StbZIP10	TATA-box	258	core promoter element around -30 of transcription start
StbZIP10	TATA-box	260	core promoter element around -30 of transcription start
StbZIP10	TATA-box	261	core promoter element around -30 of transcription start
StbZIP10	TATA-box	262	core promoter element around -30 of transcription start
StbZIP10	TATA-box	631	core promoter element around -30 of transcription start
StbZIP10	TATA-box	1026	core promoter element around -30 of transcription start
StbZIP10	TATA-box	1600	core promoter element around -30 of transcription start
StbZIP10	TATA-box	1601	core promoter element around -30 of transcription start
StbZIP10	TATA-box	1602	core promoter element around -30 of transcription start
StbZIP10	TATA-box	1603	core promoter element around -30 of transcription start
StbZIP10	AAGAA-motif	109
StbZIP10	MYC	1701
StbZIP10	MYC	1839
StbZIP10	ABRE	1390	cis-acting element involved in the abscisic acid responsiveness
StbZIP10	MYB	69
StbZIP10	MYB	1136
StbZIP10	MYB	1558
StbZIP10	MYB	1629
StbZIP10	MRE	765	MYB binding site involved in light responsiveness
StbZIP10	A-box	851	cis-acting regulatory element
StbZIP10	G-Box	1389	cis-acting regulatory element involved in light responsiveness
StbZIP11	ARE	284	cis-acting regulatory element essential for the anaerobic induction
StbZIP11	ARE	474	cis-acting regulatory element essential for the anaerobic induction
StbZIP11	ARE	1159	cis-acting regulatory element essential for the anaerobic induction
StbZIP11	TCT-motif	1985	part of a light responsive element
StbZIP11	P-box	862	gibberellin-responsive element
StbZIP11	G-box	87	cis-acting regulatory element involved in light responsiveness
StbZIP11	W box	672
StbZIP11	W box	1085
StbZIP11	ABRE4	87
StbZIP11	GT1-motif	774	light responsive element
StbZIP11	TATA-box	55	core promoter element around -30 of transcription start
StbZIP11	TATA-box	56	core promoter element around -30 of transcription start
StbZIP11	TATA-box	57	core promoter element around -30 of transcription start
StbZIP11	TATA-box	58	core promoter element around -30 of transcription start
StbZIP11	TATA-box	59	core promoter element around -30 of transcription start
StbZIP11	TATA-box	74	core promoter element around -30 of transcription start
StbZIP11	TATA-box	311	core promoter element around -30 of transcription start
StbZIP11	TATA-box	312	core promoter element around -30 of transcription start
StbZIP11	TATA-box	313	core promoter element around -30 of transcription start
StbZIP11	TATA-box	314	core promoter element around -30 of transcription start
StbZIP11	TATA-box	324	core promoter element around -30 of transcription start
StbZIP11	TATA-box	325	core promoter element around -30 of transcription start
StbZIP11	TATA-box	605	core promoter element around -30 of transcription start
StbZIP11	TATA-box	873	core promoter element around -30 of transcription start
StbZIP11	TATA-box	875	core promoter element around -30 of transcription start
StbZIP11	TATA-box	1155	core promoter element around -30 of transcription start
StbZIP11	TATA-box	1156	core promoter element around -30 of transcription start
StbZIP11	TATA-box	1292	core promoter element around -30 of transcription start
StbZIP11	TATA-box	1333	core promoter element around -30 of transcription start
StbZIP11	TATA-box	1459	core promoter element around -30 of transcription start
StbZIP11	TATA-box	1684	core promoter element around -30 of transcription start
StbZIP11	ABRE3a	87
StbZIP11	TCA-element	1551	cis-acting element involved in salicylic acid responsiveness
StbZIP11	AAGAA-motif	1023
StbZIP11	LTR	1362	cis-acting element involved in low-temperature responsiveness
StbZIP11	MYC	564
StbZIP11	MYC	1035
StbZIP11	MYC	1706
StbZIP11	ABRE	87	cis-acting element involved in the abscisic acid responsiveness
StbZIP11	ABRE	486	cis-acting element involved in the abscisic acid responsiveness
StbZIP11	MYB	179
StbZIP12	A-box	1592	cis-acting regulatory element
StbZIP12	TC-rich repeats	682	cis-acting element involved in defense and stress responsiveness
StbZIP12	G-Box	803	cis-acting regulatory element involved in light responsiveness
StbZIP12	G-Box	994	cis-acting regulatory element involved in light responsiveness
StbZIP12	MYB	420
StbZIP12	MYB	739
StbZIP12	MYB	1050
StbZIP12	MYB	1669
StbZIP12	ABRE	803	cis-acting element involved in the abscisic acid responsiveness
StbZIP12	ABRE	804	cis-acting element involved in the abscisic acid responsiveness
StbZIP12	ABRE	995	cis-acting element involved in the abscisic acid responsiveness
StbZIP12	MRE	1060	MYB binding site involved in light responsiveness
StbZIP12	circadian	412	cis-acting regulatory element involved in circadian control
StbZIP12	MBSI	1748	MYB binding site involved in flavonoid biosynthetic genes regulation
StbZIP12	MYC	930
StbZIP12	MYC	1511
StbZIP12	MYC	1531
StbZIP12	MYC	1533
StbZIP12	TGACG-motif	38	cis-acting regulatory element involved in the MeJA-responsiveness
StbZIP12	TGACG-motif	554	cis-acting regulatory element involved in the MeJA-responsiveness
StbZIP12	GT1-motif	187	light responsive element
StbZIP12	TATA-box	203	core promoter element around -30 of transcription start
StbZIP12	TATA-box	204	core promoter element around -30 of transcription start
StbZIP12	TATA-box	410	core promoter element around -30 of transcription start
StbZIP12	TATA-box	411	core promoter element around -30 of transcription start
StbZIP12	TATA-box	412	core promoter element around -30 of transcription start
StbZIP12	TATA-box	448	core promoter element around -30 of transcription start
StbZIP12	TATA-box	449	core promoter element around -30 of transcription start
StbZIP12	TATA-box	460	core promoter element around -30 of transcription start
StbZIP12	TATA-box	595	core promoter element around -30 of transcription start
StbZIP12	TATA-box	596	core promoter element around -30 of transcription start
StbZIP12	TATA-box	597	core promoter element around -30 of transcription start
StbZIP12	TATA-box	598	core promoter element around -30 of transcription start
StbZIP12	TATA-box	641	core promoter element around -30 of transcription start
StbZIP12	TATA-box	642	core promoter element around -30 of transcription start
StbZIP12	TATA-box	643	core promoter element around -30 of transcription start
StbZIP12	TATA-box	753	core promoter element around -30 of transcription start
StbZIP12	TATA-box	807	core promoter element around -30 of transcription start
StbZIP12	TATA-box	809	core promoter element around -30 of transcription start
StbZIP12	TATA-box	827	core promoter element around -30 of transcription start
StbZIP12	TATA-box	828	core promoter element around -30 of transcription start
StbZIP12	TATA-box	987	core promoter element around -30 of transcription start
StbZIP12	TATA-box	1162	core promoter element around -30 of transcription start
StbZIP12	TATA-box	1253	core promoter element around -30 of transcription start
StbZIP12	TATA-box	1288	core promoter element around -30 of transcription start
StbZIP12	TATA-box	1289	core promoter element around -30 of transcription start
StbZIP12	TATA-box	1290	core promoter element around -30 of transcription start
StbZIP12	TATA-box	1559	core promoter element around -30 of transcription start
StbZIP12	TATA-box	1676	core promoter element around -30 of transcription start
StbZIP12	TATA-box	1705	core promoter element around -30 of transcription start
StbZIP12	TATA-box	1706	core promoter element around -30 of transcription start
StbZIP12	TATA-box	1733	core promoter element around -30 of transcription start
StbZIP12	TATA-box	1734	core promoter element around -30 of transcription start
StbZIP12	TATA-box	1737	core promoter element around -30 of transcription start
StbZIP12	TATA-box	1738	core promoter element around -30 of transcription start
StbZIP12	TATA-box	1739	core promoter element around -30 of transcription start
StbZIP12	TATA-box	1757	core promoter element around -30 of transcription start
StbZIP12	TATA-box	1758	core promoter element around -30 of transcription start
StbZIP12	TATA-box	1828	core promoter element around -30 of transcription start
StbZIP12	TATA-box	1837	core promoter element around -30 of transcription start
StbZIP12	TATA-box	1838	core promoter element around -30 of transcription start
StbZIP12	TATA-box	1958	core promoter element around -30 of transcription start
StbZIP12	TATA-box	2013	core promoter element around -30 of transcription start
StbZIP12	TATA-box	2014	core promoter element around -30 of transcription start
StbZIP12	Myb-binding site	1669
StbZIP12	G-box	803	cis-acting regulatory element involved in light responsiveness
StbZIP12	CGTCA-motif	38	cis-acting regulatory element involved in the MeJA-responsiveness
StbZIP12	CGTCA-motif	554	cis-acting regulatory element involved in the MeJA-responsiveness
StbZIP12	CCGTCC motif	1592
StbZIP12	P-box	1412	gibberellin-responsive element
StbZIP12	P-box	1960	gibberellin-responsive element
StbZIP12	I-box	361	part of a light responsive element
StbZIP12	TCT-motif	686	part of a light responsive element
StbZIP12	TCT-motif	1424	part of a light responsive element
StbZIP12	Myb	861
StbZIP12	WUN-motif	296
StbZIP12	ARE	704	cis-acting regulatory element essential for the anaerobic induction
StbZIP12	ARE	1681	cis-acting regulatory element essential for the anaerobic induction
StbZIP12	MBS	861	MYB binding site involved in drought-inducibility
StbZIP13	MYC	65
StbZIP13	MYC	789
StbZIP13	MYC	949
StbZIP13	MYC	1031
StbZIP13	MYC	1424
StbZIP13	MYC	1894
StbZIP13	AAGAA-motif	314
StbZIP13	AAGAA-motif	866
StbZIP13	AAGAA-motif	1941
StbZIP13	TGACG-motif	300	cis-acting regulatory element involved in the MeJA-responsiveness
StbZIP13	MYB-like sequence	44
StbZIP13	MYB-like sequence	733
StbZIP13	MYB-like sequence	800
StbZIP13	MYB-like sequence	1484
StbZIP13	MYB	44
StbZIP13	MYB	452
StbZIP13	MYB	536
StbZIP13	MYB	733
StbZIP13	MYB	800
StbZIP13	MYB	1484
StbZIP13	TCA	116
StbZIP13	P-box	1051	gibberellin-responsive element
StbZIP13	CGTCA-motif	300	cis-acting regulatory element involved in the MeJA-responsiveness
StbZIP13	ARE	1475	cis-acting regulatory element essential for the anaerobic induction
StbZIP13	WUN-motif	1730	wound-responsive element
StbZIP13	I-box	1332	part of a light responsive element
StbZIP13	Myb	449
StbZIP13	AuxRR-core	1235	cis-acting regulatory element involved in auxin responsiveness
StbZIP13	TATA-box	52	core promoter element around -30 of transcription start
StbZIP13	TATA-box	71	core promoter element around -30 of transcription start
StbZIP13	TATA-box	72	core promoter element around -30 of transcription start
StbZIP13	TATA-box	147	core promoter element around -30 of transcription start
StbZIP13	TATA-box	148	core promoter element around -30 of transcription start
StbZIP13	TATA-box	149	core promoter element around -30 of transcription start
StbZIP13	TATA-box	154	core promoter element around -30 of transcription start
StbZIP13	TATA-box	155	core promoter element around -30 of transcription start
StbZIP13	TATA-box	156	core promoter element around -30 of transcription start
StbZIP13	TATA-box	157	core promoter element around -30 of transcription start
StbZIP13	TATA-box	383	core promoter element around -30 of transcription start
StbZIP13	TATA-box	424	core promoter element around -30 of transcription start
StbZIP13	TATA-box	546	core promoter element around -30 of transcription start
StbZIP13	TATA-box	547	core promoter element around -30 of transcription start
StbZIP13	TATA-box	697	core promoter element around -30 of transcription start
StbZIP13	TATA-box	763	core promoter element around -30 of transcription start
StbZIP13	TATA-box	764	core promoter element around -30 of transcription start
StbZIP13	TATA-box	798	core promoter element around -30 of transcription start
StbZIP13	TATA-box	806	core promoter element around -30 of transcription start
StbZIP13	TATA-box	930	core promoter element around -30 of transcription start
StbZIP13	TATA-box	931	core promoter element around -30 of transcription start
StbZIP13	TATA-box	932	core promoter element around -30 of transcription start
StbZIP13	TATA-box	1256	core promoter element around -30 of transcription start
StbZIP13	TATA-box	1257	core promoter element around -30 of transcription start
StbZIP13	TATA-box	1258	core promoter element around -30 of transcription start
StbZIP13	TATA-box	1259	core promoter element around -30 of transcription start
StbZIP13	TATA-box	1260	core promoter element around -30 of transcription start
StbZIP13	TATA-box	1261	core promoter element around -30 of transcription start
StbZIP13	TATA-box	1262	core promoter element around -30 of transcription start
StbZIP13	TATA-box	1353	core promoter element around -30 of transcription start
StbZIP13	TATA-box	1354	core promoter element around -30 of transcription start
StbZIP13	TATA-box	1355	core promoter element around -30 of transcription start
StbZIP13	TATA-box	1356	core promoter element around -30 of transcription start
StbZIP13	TATA-box	1357	core promoter element around -30 of transcription start
StbZIP13	TATA-box	1358	core promoter element around -30 of transcription start
StbZIP13	TATA-box	1359	core promoter element around -30 of transcription start
StbZIP13	TATA-box	1361	core promoter element around -30 of transcription start
StbZIP13	TATA-box	1476	core promoter element around -30 of transcription start
StbZIP13	TATA-box	1478	core promoter element around -30 of transcription start
StbZIP13	TATA-box	1479	core promoter element around -30 of transcription start
StbZIP13	TATA-box	1480	core promoter element around -30 of transcription start
StbZIP13	TATA-box	1481	core promoter element around -30 of transcription start
StbZIP13	TATA-box	1482	core promoter element around -30 of transcription start
StbZIP13	TATA-box	1504	core promoter element around -30 of transcription start
StbZIP13	TATA-box	1507	core promoter element around -30 of transcription start
StbZIP13	TATA-box	1508	core promoter element around -30 of transcription start
StbZIP13	TATA-box	1710	core promoter element around -30 of transcription start
StbZIP13	TATA-box	1711	core promoter element around -30 of transcription start
StbZIP13	TATA-box	1712	core promoter element around -30 of transcription start
StbZIP13	TATA-box	1734	core promoter element around -30 of transcription start
StbZIP13	TATA-box	1735	core promoter element around -30 of transcription start
StbZIP13	TATA-box	1736	core promoter element around -30 of transcription start
StbZIP13	TATA-box	1737	core promoter element around -30 of transcription start
StbZIP13	TATA-box	1738	core promoter element around -30 of transcription start
StbZIP13	TATA-box	1739	core promoter element around -30 of transcription start
StbZIP13	TATA-box	1740	core promoter element around -30 of transcription start
StbZIP13	TATA-box	1741	core promoter element around -30 of transcription start
StbZIP13	TATA-box	1742	core promoter element around -30 of transcription start
StbZIP13	TATA-box	1743	core promoter element around -30 of transcription start
StbZIP13	TATA-box	1744	core promoter element around -30 of transcription start
StbZIP13	TATA-box	1774	core promoter element around -30 of transcription start
StbZIP13	TATA-box	1775	core promoter element around -30 of transcription start
StbZIP13	TATA-box	1795	core promoter element around -30 of transcription start
StbZIP13	TATA-box	1796	core promoter element around -30 of transcription start
StbZIP13	TATA-box	1797	core promoter element around -30 of transcription start
StbZIP13	TATA-box	1885	core promoter element around -30 of transcription start
StbZIP13	TATA-box	1906	core promoter element around -30 of transcription start
StbZIP13	TATA-box	1907	core promoter element around -30 of transcription start
StbZIP13	TATA-box	1908	core promoter element around -30 of transcription start
StbZIP13	TATA-box	1909	core promoter element around -30 of transcription start
StbZIP13	TATA-box	1910	core promoter element around -30 of transcription start
StbZIP13	GT1-motif	731	light responsive element
StbZIP13	GT1-motif	732	light responsive element
StbZIP13	GT1-motif	1142	light responsive element
StbZIP13	GT1-motif	1592	light responsive element
StbZIP13	Myb-binding site	452
StbZIP14	HD-Zip 1	127	element involved in differentiation of the palisade mesophyll cells
StbZIP14	CGTCA-motif	1746	cis-acting regulatory element involved in the MeJA-responsiveness
StbZIP14	Myb	1951
StbZIP14	WUN-motif	213
StbZIP14	WUN-motif	1202
StbZIP14	ARE	838	cis-acting regulatory element essential for the anaerobic induction
StbZIP14	ARE	1812	cis-acting regulatory element essential for the anaerobic induction
StbZIP14	TATA-box	85	core promoter element around -30 of transcription start
StbZIP14	TATA-box	86	core promoter element around -30 of transcription start
StbZIP14	TATA-box	87	core promoter element around -30 of transcription start
StbZIP14	TATA-box	88	core promoter element around -30 of transcription start
StbZIP14	TATA-box	89	core promoter element around -30 of transcription start
StbZIP14	TATA-box	90	core promoter element around -30 of transcription start
StbZIP14	TATA-box	91	core promoter element around -30 of transcription start
StbZIP14	TATA-box	149	core promoter element around -30 of transcription start
StbZIP14	TATA-box	150	core promoter element around -30 of transcription start
StbZIP14	TATA-box	159	core promoter element around -30 of transcription start
StbZIP14	TATA-box	160	core promoter element around -30 of transcription start
StbZIP14	TATA-box	161	core promoter element around -30 of transcription start
StbZIP14	TATA-box	419	core promoter element around -30 of transcription start
StbZIP14	TATA-box	420	core promoter element around -30 of transcription start
StbZIP14	TATA-box	421	core promoter element around -30 of transcription start
StbZIP14	TATA-box	422	core promoter element around -30 of transcription start
StbZIP14	TATA-box	495	core promoter element around -30 of transcription start
StbZIP14	TATA-box	496	core promoter element around -30 of transcription start
StbZIP14	TATA-box	594	core promoter element around -30 of transcription start
StbZIP14	TATA-box	595	core promoter element around -30 of transcription start
StbZIP14	TATA-box	620	core promoter element around -30 of transcription start
StbZIP14	TATA-box	625	core promoter element around -30 of transcription start
StbZIP14	TATA-box	626	core promoter element around -30 of transcription start
StbZIP14	TATA-box	637	core promoter element around -30 of transcription start
StbZIP14	TATA-box	638	core promoter element around -30 of transcription start
StbZIP14	TATA-box	655	core promoter element around -30 of transcription start
StbZIP14	TATA-box	667	core promoter element around -30 of transcription start
StbZIP14	TATA-box	668	core promoter element around -30 of transcription start
StbZIP14	TATA-box	669	core promoter element around -30 of transcription start
StbZIP14	TATA-box	676	core promoter element around -30 of transcription start
StbZIP14	TATA-box	678	core promoter element around -30 of transcription start
StbZIP14	TATA-box	679	core promoter element around -30 of transcription start
StbZIP14	TATA-box	684	core promoter element around -30 of transcription start
StbZIP14	TATA-box	685	core promoter element around -30 of transcription start
StbZIP14	TATA-box	862	core promoter element around -30 of transcription start
StbZIP14	TATA-box	863	core promoter element around -30 of transcription start
StbZIP14	TATA-box	921	core promoter element around -30 of transcription start
StbZIP14	TATA-box	1000	core promoter element around -30 of transcription start
StbZIP14	TATA-box	1067	core promoter element around -30 of transcription start
StbZIP14	TATA-box	1069	core promoter element around -30 of transcription start
StbZIP14	TATA-box	1070	core promoter element around -30 of transcription start
StbZIP14	TATA-box	1071	core promoter element around -30 of transcription start
StbZIP14	TATA-box	1072	core promoter element around -30 of transcription start
StbZIP14	TATA-box	1073	core promoter element around -30 of transcription start
StbZIP14	TATA-box	1082	core promoter element around -30 of transcription start
StbZIP14	TATA-box	1083	core promoter element around -30 of transcription start
StbZIP14	TATA-box	1097	core promoter element around -30 of transcription start
StbZIP14	TATA-box	1124	core promoter element around -30 of transcription start
StbZIP14	TATA-box	1126	core promoter element around -30 of transcription start
StbZIP14	TATA-box	1128	core promoter element around -30 of transcription start
StbZIP14	TATA-box	1262	core promoter element around -30 of transcription start
StbZIP14	TATA-box	1263	core promoter element around -30 of transcription start
StbZIP14	TATA-box	1285	core promoter element around -30 of transcription start
StbZIP14	TATA-box	1286	core promoter element around -30 of transcription start
StbZIP14	TATA-box	1287	core promoter element around -30 of transcription start
StbZIP14	TATA-box	1288	core promoter element around -30 of transcription start
StbZIP14	TATA-box	1289	core promoter element around -30 of transcription start
StbZIP14	TATA-box	1290	core promoter element around -30 of transcription start
StbZIP14	TATA-box	1291	core promoter element around -30 of transcription start
StbZIP14	TATA-box	1292	core promoter element around -30 of transcription start
StbZIP14	TATA-box	1293	core promoter element around -30 of transcription start
StbZIP14	TATA-box	1391	core promoter element around -30 of transcription start
StbZIP14	TATA-box	1441	core promoter element around -30 of transcription start
StbZIP14	TATA-box	1494	core promoter element around -30 of transcription start
StbZIP14	TATA-box	1508	core promoter element around -30 of transcription start
StbZIP14	TATA-box	1509	core promoter element around -30 of transcription start
StbZIP14	TATA-box	1510	core promoter element around -30 of transcription start
StbZIP14	TATA-box	1511	core promoter element around -30 of transcription start
StbZIP14	TATA-box	1518	core promoter element around -30 of transcription start
StbZIP14	TATA-box	1546	core promoter element around -30 of transcription start
StbZIP14	TATA-box	1577	core promoter element around -30 of transcription start
StbZIP14	TATA-box	1578	core promoter element around -30 of transcription start
StbZIP14	TATA-box	1607	core promoter element around -30 of transcription start
StbZIP14	TATA-box	1608	core promoter element around -30 of transcription start
StbZIP14	TATA-box	1609	core promoter element around -30 of transcription start
StbZIP14	TATA-box	1610	core promoter element around -30 of transcription start
StbZIP14	TATA-box	1611	core promoter element around -30 of transcription start
StbZIP14	TATA-box	1792	core promoter element around -30 of transcription start
StbZIP14	MYC	970
StbZIP14	circadian	591	cis-acting regulatory element involved in circadian control
StbZIP14	TCCC-motif	1985	part of a light responsive element
StbZIP14	TCA-element	1653	cis-acting element involved in salicylic acid responsiveness
StbZIP14	AT-rich element	896	binding site of AT-rich DNA binding protein (ATBP-1)
StbZIP14	AT-rich element	1024	binding site of AT-rich DNA binding protein (ATBP-1)
StbZIP14	TGACG-motif	1746	cis-acting regulatory element involved in the MeJA-responsiveness
StbZIP14	MYB	1273
StbZIP15	AAGAA-motif	1138
StbZIP15	TGACG-motif	957	cis-acting regulatory element involved in the MeJA-responsiveness
StbZIP15	TGACG-motif	1012	cis-acting regulatory element involved in the MeJA-responsiveness
StbZIP15	ABRE3a	1359
StbZIP15	MYC	430
StbZIP15	MYC	1377
StbZIP15	MYC	1704
StbZIP15	LTR	277	cis-acting element involved in low-temperature responsiveness
StbZIP15	LTR	346	cis-acting element involved in low-temperature responsiveness
StbZIP15	LTR	379	cis-acting element involved in low-temperature responsiveness
StbZIP15	MRE	1537	MYB binding site involved in light responsiveness
StbZIP15	MYB-like sequence	69
StbZIP15	MYB-like sequence	89
StbZIP15	MYB-like sequence	233
StbZIP15	MYB-like sequence	269
StbZIP15	MYB-like sequence	981
StbZIP15	ABRE	1085	cis-acting element involved in the abscisic acid responsiveness
StbZIP15	ABRE	1359	cis-acting element involved in the abscisic acid responsiveness
StbZIP15	MYB	69
StbZIP15	MYB	89
StbZIP15	MYB	233
StbZIP15	MYB	269
StbZIP15	MYB	981
StbZIP15	MYB	1387
StbZIP15	Myb	261
StbZIP15	Myb	1015
StbZIP15	ARE	284	cis-acting regulatory element essential for the anaerobic induction
StbZIP15	ARE	289	cis-acting regulatory element essential for the anaerobic induction
StbZIP15	ARE	294	cis-acting regulatory element essential for the anaerobic induction
StbZIP15	ARE	371	cis-acting regulatory element essential for the anaerobic induction
StbZIP15	ARE	1111	cis-acting regulatory element essential for the anaerobic induction
StbZIP15	WUN-motif	823
StbZIP15	WUN-motif	824
StbZIP15	TCA	1912
StbZIP15	CGTCA-motif	957	cis-acting regulatory element involved in the MeJA-responsiveness
StbZIP15	CGTCA-motif	1012	cis-acting regulatory element involved in the MeJA-responsiveness
StbZIP15	W box	1265
StbZIP15	W box	1520
StbZIP15	ABRE4	1359
StbZIP15	G-box	426	cis-acting regulatory element involved in light responsiveness
StbZIP15	G-box	428	cis-acting regulatory element involved in light responsiveness
StbZIP15	G-box	468	cis-acting regulatory element involved in light responsiveness
StbZIP15	G-box	1359	cis-acting regulatory element involved in light responsiveness
StbZIP15	Myb-binding site	1387
StbZIP15	TATA-box	19	core promoter element around -30 of transcription start
StbZIP15	TATA-box	20	core promoter element around -30 of transcription start
StbZIP15	TATA-box	21	core promoter element around -30 of transcription start
StbZIP15	TATA-box	22	core promoter element around -30 of transcription start
StbZIP15	TATA-box	23	core promoter element around -30 of transcription start
StbZIP15	TATA-box	24	core promoter element around -30 of transcription start
StbZIP15	TATA-box	25	core promoter element around -30 of transcription start
StbZIP15	TATA-box	26	core promoter element around -30 of transcription start
StbZIP15	TATA-box	27	core promoter element around -30 of transcription start
StbZIP15	TATA-box	28	core promoter element around -30 of transcription start
StbZIP15	TATA-box	29	core promoter element around -30 of transcription start
StbZIP15	TATA-box	30	core promoter element around -30 of transcription start
StbZIP15	TATA-box	31	core promoter element around -30 of transcription start
StbZIP15	TATA-box	32	core promoter element around -30 of transcription start
StbZIP15	TATA-box	33	core promoter element around -30 of transcription start
StbZIP15	TATA-box	34	core promoter element around -30 of transcription start
StbZIP15	TATA-box	35	core promoter element around -30 of transcription start
StbZIP15	TATA-box	36	core promoter element around -30 of transcription start
StbZIP15	TATA-box	37	core promoter element around -30 of transcription start
StbZIP15	TATA-box	116	core promoter element around -30 of transcription start
StbZIP15	TATA-box	117	core promoter element around -30 of transcription start
StbZIP15	TATA-box	118	core promoter element around -30 of transcription start
StbZIP15	TATA-box	142	core promoter element around -30 of transcription start
StbZIP15	TATA-box	151	core promoter element around -30 of transcription start
StbZIP15	TATA-box	153	core promoter element around -30 of transcription start
StbZIP15	TATA-box	154	core promoter element around -30 of transcription start
StbZIP15	TATA-box	155	core promoter element around -30 of transcription start
StbZIP15	TATA-box	156	core promoter element around -30 of transcription start
StbZIP15	TATA-box	157	core promoter element around -30 of transcription start
StbZIP15	TATA-box	188	core promoter element around -30 of transcription start
StbZIP15	TATA-box	189	core promoter element around -30 of transcription start
StbZIP15	TATA-box	190	core promoter element around -30 of transcription start
StbZIP15	TATA-box	191	core promoter element around -30 of transcription start
StbZIP15	TATA-box	192	core promoter element around -30 of transcription start
StbZIP15	TATA-box	204	core promoter element around -30 of transcription start
StbZIP15	TATA-box	236	core promoter element around -30 of transcription start
StbZIP15	TATA-box	237	core promoter element around -30 of transcription start
StbZIP15	TATA-box	238	core promoter element around -30 of transcription start
StbZIP15	TATA-box	239	core promoter element around -30 of transcription start
StbZIP15	TATA-box	332	core promoter element around -30 of transcription start
StbZIP15	TATA-box	409	core promoter element around -30 of transcription start
StbZIP15	TATA-box	574	core promoter element around -30 of transcription start
StbZIP15	TATA-box	578	core promoter element around -30 of transcription start
StbZIP15	TATA-box	580	core promoter element around -30 of transcription start
StbZIP15	TATA-box	651	core promoter element around -30 of transcription start
StbZIP15	TATA-box	795	core promoter element around -30 of transcription start
StbZIP15	TATA-box	796	core promoter element around -30 of transcription start
StbZIP15	TATA-box	797	core promoter element around -30 of transcription start
StbZIP15	TATA-box	810	core promoter element around -30 of transcription start
StbZIP15	TATA-box	854	core promoter element around -30 of transcription start
StbZIP15	TATA-box	855	core promoter element around -30 of transcription start
StbZIP15	TATA-box	907	core promoter element around -30 of transcription start
StbZIP15	TATA-box	1001	core promoter element around -30 of transcription start
StbZIP15	TATA-box	1002	core promoter element around -30 of transcription start
StbZIP15	TATA-box	1272	core promoter element around -30 of transcription start
StbZIP15	TATA-box	1273	core promoter element around -30 of transcription start
StbZIP15	TATA-box	1342	core promoter element around -30 of transcription start
StbZIP15	TATA-box	1588	core promoter element around -30 of transcription start
StbZIP15	TATA-box	1589	core promoter element around -30 of transcription start
StbZIP15	TATA-box	1590	core promoter element around -30 of transcription start
StbZIP15	TATA-box	1591	core promoter element around -30 of transcription start
StbZIP15	TATA-box	1592	core promoter element around -30 of transcription start
StbZIP15	TATA-box	1610	core promoter element around -30 of transcription start
StbZIP15	TATA-box	1611	core promoter element around -30 of transcription start
StbZIP15	TATA-box	1612	core promoter element around -30 of transcription start
StbZIP15	TATA-box	1613	core promoter element around -30 of transcription start
StbZIP15	TATA-box	1615	core promoter element around -30 of transcription start
StbZIP15	TATA-box	1651	core promoter element around -30 of transcription start
StbZIP15	TATA-box	1761	core promoter element around -30 of transcription start
StbZIP15	TATA-box	1762	core promoter element around -30 of transcription start
StbZIP15	TATA-box	1763	core promoter element around -30 of transcription start
StbZIP15	TATA-box	1765	core promoter element around -30 of transcription start
StbZIP15	TATA-box	1812	core promoter element around -30 of transcription start
StbZIP15	TATA-box	1949	core promoter element around -30 of transcription start
StbZIP15	TATA-box	1950	core promoter element around -30 of transcription start
StbZIP15	TATA-box	1967	core promoter element around -30 of transcription start
StbZIP15	TATA-box	2002	core promoter element around -30 of transcription start
StbZIP15	GT1-motif	68	light responsive element
StbZIP15	GT1-motif	1100	light responsive element
StbZIP15	GT1-motif	1101	light responsive element
StbZIP16	MYB	880
StbZIP16	MYB	1129
StbZIP16	MYB	1709
StbZIP16	ABRE	756	cis-acting element involved in the abscisic acid responsiveness
StbZIP16	MYB-like sequence	880
StbZIP16	MYB-like sequence	1129
StbZIP16	AAGAA-motif	1417
StbZIP16	TCCC-motif	1404	part of a light responsive element
StbZIP16	TCA-element	603	cis-acting element involved in salicylic acid responsiveness
StbZIP16	AT-rich element	1824	binding site of AT-rich DNA binding protein (ATBP-1)
StbZIP16	Myc	991
StbZIP16	MYC	347
StbZIP16	MYC	588
StbZIP16	MYC	656
StbZIP16	MYC	672
StbZIP16	MYC	916
StbZIP16	MYC	1006
StbZIP16	MYC	1075
StbZIP16	MYC	1465
StbZIP16	MYC	1471
StbZIP16	Myb-binding site	1709
StbZIP16	TATA-box	36	core promoter element around -30 of transcription start
StbZIP16	TATA-box	37	core promoter element around -30 of transcription start
StbZIP16	TATA-box	47	core promoter element around -30 of transcription start
StbZIP16	TATA-box	48	core promoter element around -30 of transcription start
StbZIP16	TATA-box	119	core promoter element around -30 of transcription start
StbZIP16	TATA-box	120	core promoter element around -30 of transcription start
StbZIP16	TATA-box	121	core promoter element around -30 of transcription start
StbZIP16	TATA-box	131	core promoter element around -30 of transcription start
StbZIP16	TATA-box	223	core promoter element around -30 of transcription start
StbZIP16	TATA-box	333	core promoter element around -30 of transcription start
StbZIP16	TATA-box	334	core promoter element around -30 of transcription start
StbZIP16	TATA-box	335	core promoter element around -30 of transcription start
StbZIP16	TATA-box	375	core promoter element around -30 of transcription start
StbZIP16	TATA-box	376	core promoter element around -30 of transcription start
StbZIP16	TATA-box	377	core promoter element around -30 of transcription start
StbZIP16	TATA-box	378	core promoter element around -30 of transcription start
StbZIP16	TATA-box	379	core promoter element around -30 of transcription start
StbZIP16	TATA-box	402	core promoter element around -30 of transcription start
StbZIP16	TATA-box	482	core promoter element around -30 of transcription start
StbZIP16	TATA-box	483	core promoter element around -30 of transcription start
StbZIP16	TATA-box	484	core promoter element around -30 of transcription start
StbZIP16	TATA-box	495	core promoter element around -30 of transcription start
StbZIP16	TATA-box	496	core promoter element around -30 of transcription start
StbZIP16	TATA-box	497	core promoter element around -30 of transcription start
StbZIP16	TATA-box	552	core promoter element around -30 of transcription start
StbZIP16	TATA-box	553	core promoter element around -30 of transcription start
StbZIP16	TATA-box	665	core promoter element around -30 of transcription start
StbZIP16	TATA-box	666	core promoter element around -30 of transcription start
StbZIP16	TATA-box	691	core promoter element around -30 of transcription start
StbZIP16	TATA-box	697	core promoter element around -30 of transcription start
StbZIP16	TATA-box	699	core promoter element around -30 of transcription start
StbZIP16	TATA-box	737	core promoter element around -30 of transcription start
StbZIP16	TATA-box	738	core promoter element around -30 of transcription start
StbZIP16	TATA-box	775	core promoter element around -30 of transcription start
StbZIP16	TATA-box	776	core promoter element around -30 of transcription start
StbZIP16	TATA-box	777	core promoter element around -30 of transcription start
StbZIP16	TATA-box	778	core promoter element around -30 of transcription start
StbZIP16	TATA-box	779	core promoter element around -30 of transcription start
StbZIP16	TATA-box	780	core promoter element around -30 of transcription start
StbZIP16	TATA-box	789	core promoter element around -30 of transcription start
StbZIP16	TATA-box	793	core promoter element around -30 of transcription start
StbZIP16	TATA-box	794	core promoter element around -30 of transcription start
StbZIP16	TATA-box	795	core promoter element around -30 of transcription start
StbZIP16	TATA-box	796	core promoter element around -30 of transcription start
StbZIP16	TATA-box	808	core promoter element around -30 of transcription start
StbZIP16	TATA-box	809	core promoter element around -30 of transcription start
StbZIP16	TATA-box	810	core promoter element around -30 of transcription start
StbZIP16	TATA-box	811	core promoter element around -30 of transcription start
StbZIP16	TATA-box	812	core promoter element around -30 of transcription start
StbZIP16	TATA-box	813	core promoter element around -30 of transcription start
StbZIP16	TATA-box	1051	core promoter element around -30 of transcription start
StbZIP16	TATA-box	1055	core promoter element around -30 of transcription start
StbZIP16	TATA-box	1057	core promoter element around -30 of transcription start
StbZIP16	TATA-box	1061	core promoter element around -30 of transcription start
StbZIP16	TATA-box	1062	core promoter element around -30 of transcription start
StbZIP16	TATA-box	1063	core promoter element around -30 of transcription start
StbZIP16	TATA-box	1064	core promoter element around -30 of transcription start
StbZIP16	TATA-box	1095	core promoter element around -30 of transcription start
StbZIP16	TATA-box	1100	core promoter element around -30 of transcription start
StbZIP16	TATA-box	1143	core promoter element around -30 of transcription start
StbZIP16	TATA-box	1144	core promoter element around -30 of transcription start
StbZIP16	TATA-box	1145	core promoter element around -30 of transcription start
StbZIP16	TATA-box	1146	core promoter element around -30 of transcription start
StbZIP16	TATA-box	1168	core promoter element around -30 of transcription start
StbZIP16	TATA-box	1169	core promoter element around -30 of transcription start
StbZIP16	TATA-box	1209	core promoter element around -30 of transcription start
StbZIP16	TATA-box	1210	core promoter element around -30 of transcription start
StbZIP16	TATA-box	1291	core promoter element around -30 of transcription start
StbZIP16	TATA-box	1527	core promoter element around -30 of transcription start
StbZIP16	TATA-box	1556	core promoter element around -30 of transcription start
StbZIP16	TATA-box	1557	core promoter element around -30 of transcription start
StbZIP16	TATA-box	1558	core promoter element around -30 of transcription start
StbZIP16	TATA-box	1837	core promoter element around -30 of transcription start
StbZIP16	TCT-motif	1225	part of a light responsive element
StbZIP16	ARE	625	cis-acting regulatory element essential for the anaerobic induction
StbZIP16	WUN-motif	1158
StbZIP16	TCA	1576
StbZIP16	TCA	1696
StbZIP17	Myc	1183
StbZIP17	circadian	403	cis-acting regulatory element involved in circadian control
StbZIP17	circadian	810	cis-acting regulatory element involved in circadian control
StbZIP17	MYC	387
StbZIP17	MYC	468
StbZIP17	MYC	514
StbZIP17	MYC	674
StbZIP17	MYC	1348
StbZIP17	MYC	1429
StbZIP17	TGACG-motif	117	cis-acting regulatory element involved in the MeJA-responsiveness
StbZIP17	TGACG-motif	268	cis-acting regulatory element involved in the MeJA-responsiveness
StbZIP17	TGACG-motif	465	cis-acting regulatory element involved in the MeJA-responsiveness
StbZIP17	TGACG-motif	1250	cis-acting regulatory element involved in the MeJA-responsiveness
StbZIP17	AT-rich element	1672	binding site of AT-rich DNA binding protein (ATBP-1)
StbZIP17	G-Box	153	cis-acting regulatory element involved in light responsiveness
StbZIP17	ABRE	153	cis-acting element involved in the abscisic acid responsiveness
StbZIP17	ABRE	154	cis-acting element involved in the abscisic acid responsiveness
StbZIP17	MYB	1996
StbZIP17	MYB-like sequence	1996
StbZIP17	MRE	1910	MYB binding site involved in light responsiveness
StbZIP17	CGTCA-motif	117	cis-acting regulatory element involved in the MeJA-responsiveness
StbZIP17	CGTCA-motif	268	cis-acting regulatory element involved in the MeJA-responsiveness
StbZIP17	CGTCA-motif	465	cis-acting regulatory element involved in the MeJA-responsiveness
StbZIP17	CGTCA-motif	1250	cis-acting regulatory element involved in the MeJA-responsiveness
StbZIP17	TCT-motif	839	part of a light responsive element
StbZIP17	Myb	90
StbZIP17	GT1-motif	417	light responsive element
StbZIP17	TATA-box	194	core promoter element around -30 of transcription start
StbZIP17	TATA-box	195	core promoter element around -30 of transcription start
StbZIP17	TATA-box	258	core promoter element around -30 of transcription start
StbZIP17	TATA-box	259	core promoter element around -30 of transcription start
StbZIP17	TATA-box	260	core promoter element around -30 of transcription start
StbZIP17	TATA-box	261	core promoter element around -30 of transcription start
StbZIP17	TATA-box	629	core promoter element around -30 of transcription start
StbZIP17	TATA-box	630	core promoter element around -30 of transcription start
StbZIP17	TATA-box	631	core promoter element around -30 of transcription start
StbZIP17	TATA-box	632	core promoter element around -30 of transcription start
StbZIP17	TATA-box	703	core promoter element around -30 of transcription start
StbZIP17	TATA-box	704	core promoter element around -30 of transcription start
StbZIP17	TATA-box	705	core promoter element around -30 of transcription start
StbZIP17	TATA-box	706	core promoter element around -30 of transcription start
StbZIP17	TATA-box	708	core promoter element around -30 of transcription start
StbZIP17	TATA-box	709	core promoter element around -30 of transcription start
StbZIP17	TATA-box	710	core promoter element around -30 of transcription start
StbZIP17	TATA-box	711	core promoter element around -30 of transcription start
StbZIP17	TATA-box	712	core promoter element around -30 of transcription start
StbZIP17	TATA-box	766	core promoter element around -30 of transcription start
StbZIP17	TATA-box	774	core promoter element around -30 of transcription start
StbZIP17	TATA-box	775	core promoter element around -30 of transcription start
StbZIP17	TATA-box	776	core promoter element around -30 of transcription start
StbZIP17	TATA-box	794	core promoter element around -30 of transcription start
StbZIP17	TATA-box	795	core promoter element around -30 of transcription start
StbZIP17	TATA-box	848	core promoter element around -30 of transcription start
StbZIP17	TATA-box	849	core promoter element around -30 of transcription start
StbZIP17	TATA-box	850	core promoter element around -30 of transcription start
StbZIP17	TATA-box	851	core promoter element around -30 of transcription start
StbZIP17	TATA-box	857	core promoter element around -30 of transcription start
StbZIP17	TATA-box	993	core promoter element around -30 of transcription start
StbZIP17	TATA-box	994	core promoter element around -30 of transcription start
StbZIP17	TATA-box	1011	core promoter element around -30 of transcription start
StbZIP17	TATA-box	1012	core promoter element around -30 of transcription start
StbZIP17	TATA-box	1013	core promoter element around -30 of transcription start
StbZIP17	TATA-box	1031	core promoter element around -30 of transcription start
StbZIP17	TATA-box	1199	core promoter element around -30 of transcription start
StbZIP17	TATA-box	1238	core promoter element around -30 of transcription start
StbZIP17	TATA-box	1301	core promoter element around -30 of transcription start
StbZIP17	TATA-box	1303	core promoter element around -30 of transcription start
StbZIP17	TATA-box	1339	core promoter element around -30 of transcription start
StbZIP17	TATA-box	1949	core promoter element around -30 of transcription start
StbZIP17	G-box	153	cis-acting regulatory element involved in light responsiveness
StbZIP17	W box	1458
StbZIP17	W box	1748
StbZIP18	G-box	299	cis-acting regulatory element involved in light responsiveness
StbZIP18	GT1-motif	970	light responsive element
StbZIP18	TATA-box	665	core promoter element around -30 of transcription start
StbZIP18	TATA-box	666	core promoter element around -30 of transcription start
StbZIP18	TATA-box	667	core promoter element around -30 of transcription start
StbZIP18	TATA-box	714	core promoter element around -30 of transcription start
StbZIP18	TATA-box	715	core promoter element around -30 of transcription start
StbZIP18	TATA-box	800	core promoter element around -30 of transcription start
StbZIP18	TATA-box	801	core promoter element around -30 of transcription start
StbZIP18	TATA-box	802	core promoter element around -30 of transcription start
StbZIP18	TATA-box	821	core promoter element around -30 of transcription start
StbZIP18	TATA-box	822	core promoter element around -30 of transcription start
StbZIP18	TATA-box	823	core promoter element around -30 of transcription start
StbZIP18	TATA-box	827	core promoter element around -30 of transcription start
StbZIP18	TATA-box	829	core promoter element around -30 of transcription start
StbZIP18	TATA-box	834	core promoter element around -30 of transcription start
StbZIP18	TATA-box	835	core promoter element around -30 of transcription start
StbZIP18	TATA-box	836	core promoter element around -30 of transcription start
StbZIP18	TATA-box	837	core promoter element around -30 of transcription start
StbZIP18	TATA-box	875	core promoter element around -30 of transcription start
StbZIP18	TATA-box	956	core promoter element around -30 of transcription start
StbZIP18	TATA-box	957	core promoter element around -30 of transcription start
StbZIP18	TATA-box	958	core promoter element around -30 of transcription start
StbZIP18	TATA-box	959	core promoter element around -30 of transcription start
StbZIP18	TATA-box	960	core promoter element around -30 of transcription start
StbZIP18	TATA-box	961	core promoter element around -30 of transcription start
StbZIP18	TATA-box	962	core promoter element around -30 of transcription start
StbZIP18	TATA-box	1004	core promoter element around -30 of transcription start
StbZIP18	TATA-box	1005	core promoter element around -30 of transcription start
StbZIP18	TATA-box	1040	core promoter element around -30 of transcription start
StbZIP18	TATA-box	1041	core promoter element around -30 of transcription start
StbZIP18	TATA-box	1075	core promoter element around -30 of transcription start
StbZIP18	TATA-box	1077	core promoter element around -30 of transcription start
StbZIP18	TATA-box	1087	core promoter element around -30 of transcription start
StbZIP18	TATA-box	1089	core promoter element around -30 of transcription start
StbZIP18	TATA-box	1129	core promoter element around -30 of transcription start
StbZIP18	TATA-box	1176	core promoter element around -30 of transcription start
StbZIP18	TATA-box	1177	core promoter element around -30 of transcription start
StbZIP18	TATA-box	1314	core promoter element around -30 of transcription start
StbZIP18	TATA-box	1315	core promoter element around -30 of transcription start
StbZIP18	TATA-box	1316	core promoter element around -30 of transcription start
StbZIP18	TATA-box	1317	core promoter element around -30 of transcription start
StbZIP18	TATA-box	1318	core promoter element around -30 of transcription start
StbZIP18	TATA-box	1320	core promoter element around -30 of transcription start
StbZIP18	TATA-box	1497	core promoter element around -30 of transcription start
StbZIP18	TATA-box	1499	core promoter element around -30 of transcription start
StbZIP18	TATA-box	1847	core promoter element around -30 of transcription start
StbZIP18	TATA-box	1848	core promoter element around -30 of transcription start
StbZIP18	TATA-box	1884	core promoter element around -30 of transcription start
StbZIP18	TATA-box	1885	core promoter element around -30 of transcription start
StbZIP18	TATA-box	1886	core promoter element around -30 of transcription start
StbZIP18	TATA-box	1887	core promoter element around -30 of transcription start
StbZIP18	TATA-box	1973	core promoter element around -30 of transcription start
StbZIP18	TATA-box	1996	core promoter element around -30 of transcription start
StbZIP18	ARE	1634	cis-acting regulatory element essential for the anaerobic induction
StbZIP18	O2-site	1416	cis-acting regulatory element involved in zein metabolism regulation
StbZIP18	TCT-motif	1093	part of a light responsive element
StbZIP18	TCT-motif	1339	part of a light responsive element
StbZIP18	AuxRR-core	1519	cis-acting regulatory element involved in auxin responsiveness
StbZIP18	Myb	1490
StbZIP18	Myb	1975
StbZIP18	CTAG-motif	1378
StbZIP18	MYB	120
StbZIP18	MYB	969
StbZIP18	MYB	1826
StbZIP18	MYB	1979
StbZIP18	MYB-like sequence	969
StbZIP18	MYB-like sequence	1826
StbZIP18	MYB-like sequence	1979
StbZIP18	TCA-element	1101	cis-acting element involved in salicylic acid responsiveness
StbZIP18	AAGAA-motif	72
StbZIP18	AAGAA-motif	579
StbZIP18	AAGAA-motif	935
StbZIP18	circadian	28	cis-acting regulatory element involved in circadian control
StbZIP18	MYC	1269
StbZIP18	MYC	1402
StbZIP18	MYC	1685
StbZIP18	MYC	1705
StbZIP19	MYB	420
StbZIP19	MYB	739
StbZIP19	MYB	1050
StbZIP19	MYB	1669
StbZIP19	ABRE	995	cis-acting element involved in the abscisic acid responsiveness
StbZIP19	MRE	1060	MYB binding site involved in light responsiveness
StbZIP19	A-box	1592	cis-acting regulatory element
StbZIP19	G-Box	994	cis-acting regulatory element involved in light responsiveness
StbZIP19	TGACG-motif	38	cis-acting regulatory element involved in the MeJA-responsiveness
StbZIP19	TGACG-motif	554	cis-acting regulatory element involved in the MeJA-responsiveness
StbZIP19	LTR	1387	cis-acting element involved in low-temperature responsiveness
StbZIP19	circadian	412	cis-acting regulatory element involved in circadian control
StbZIP19	MBSI	1748	MYB binding site involved in flavonoid biosynthetic genes regulation
StbZIP19	MYC	803
StbZIP19	MYC	1511
StbZIP19	MYC	1531
StbZIP19	MYC	1533
StbZIP19	Myb-binding site	1669
StbZIP19	GT1-motif	187	light responsive element
StbZIP19	TATA-box	203	core promoter element around -30 of transcription start
StbZIP19	TATA-box	204	core promoter element around -30 of transcription start
StbZIP19	TATA-box	410	core promoter element around -30 of transcription start
StbZIP19	TATA-box	411	core promoter element around -30 of transcription start
StbZIP19	TATA-box	412	core promoter element around -30 of transcription start
StbZIP19	TATA-box	448	core promoter element around -30 of transcription start
StbZIP19	TATA-box	449	core promoter element around -30 of transcription start
StbZIP19	TATA-box	460	core promoter element around -30 of transcription start
StbZIP19	TATA-box	595	core promoter element around -30 of transcription start
StbZIP19	TATA-box	596	core promoter element around -30 of transcription start
StbZIP19	TATA-box	597	core promoter element around -30 of transcription start
StbZIP19	TATA-box	598	core promoter element around -30 of transcription start
StbZIP19	TATA-box	641	core promoter element around -30 of transcription start
StbZIP19	TATA-box	642	core promoter element around -30 of transcription start
StbZIP19	TATA-box	643	core promoter element around -30 of transcription start
StbZIP19	TATA-box	753	core promoter element around -30 of transcription start
StbZIP19	TATA-box	807	core promoter element around -30 of transcription start
StbZIP19	TATA-box	809	core promoter element around -30 of transcription start
StbZIP19	TATA-box	824	core promoter element around -30 of transcription start
StbZIP19	TATA-box	826	core promoter element around -30 of transcription start
StbZIP19	TATA-box	827	core promoter element around -30 of transcription start
StbZIP19	TATA-box	828	core promoter element around -30 of transcription start
StbZIP19	TATA-box	987	core promoter element around -30 of transcription start
StbZIP19	TATA-box	1162	core promoter element around -30 of transcription start
StbZIP19	TATA-box	1253	core promoter element around -30 of transcription start
StbZIP19	TATA-box	1288	core promoter element around -30 of transcription start
StbZIP19	TATA-box	1289	core promoter element around -30 of transcription start
StbZIP19	TATA-box	1290	core promoter element around -30 of transcription start
StbZIP19	TATA-box	1559	core promoter element around -30 of transcription start
StbZIP19	TATA-box	1676	core promoter element around -30 of transcription start
StbZIP19	TATA-box	1705	core promoter element around -30 of transcription start
StbZIP19	TATA-box	1706	core promoter element around -30 of transcription start
StbZIP19	TATA-box	1733	core promoter element around -30 of transcription start
StbZIP19	TATA-box	1734	core promoter element around -30 of transcription start
StbZIP19	TATA-box	1737	core promoter element around -30 of transcription start
StbZIP19	TATA-box	1738	core promoter element around -30 of transcription start
StbZIP19	TATA-box	1739	core promoter element around -30 of transcription start
StbZIP19	TATA-box	1757	core promoter element around -30 of transcription start
StbZIP19	TATA-box	1758	core promoter element around -30 of transcription start
StbZIP19	TATA-box	1828	core promoter element around -30 of transcription start
StbZIP19	TATA-box	1837	core promoter element around -30 of transcription start
StbZIP19	TATA-box	1838	core promoter element around -30 of transcription start
StbZIP19	TATA-box	1958	core promoter element around -30 of transcription start
StbZIP19	TATA-box	2013	core promoter element around -30 of transcription start
StbZIP19	TATA-box	2014	core promoter element around -30 of transcription start
StbZIP19	ARE	704	cis-acting regulatory element essential for the anaerobic induction
StbZIP19	ARE	1681	cis-acting regulatory element essential for the anaerobic induction
StbZIP19	WUN-motif	296
StbZIP19	I-box	361	part of a light responsive element
StbZIP19	Myb	861
StbZIP19	TCT-motif	1424	part of a light responsive element
StbZIP19	MBS	861	MYB binding site involved in drought-inducibility
StbZIP19	CCGTCC motif	1592
StbZIP19	CGTCA-motif	38	cis-acting regulatory element involved in the MeJA-responsiveness
StbZIP19	CGTCA-motif	554	cis-acting regulatory element involved in the MeJA-responsiveness
StbZIP19	P-box	1412	gibberellin-responsive element
StbZIP19	P-box	1960	gibberellin-responsive element
StbZIP20	P-box	1044	gibberellin-responsive element
StbZIP20	TCA	1654
StbZIP20	Myb	440
StbZIP20	AuxRR-core	1223	cis-acting regulatory element involved in auxin responsiveness
StbZIP20	WUN-motif	1715	wound-responsive element
StbZIP20	ARE	795	cis-acting regulatory element essential for the anaerobic induction
StbZIP20	ARE	1461	cis-acting regulatory element essential for the anaerobic induction
StbZIP20	O2-site	1649	cis-acting regulatory element involved in zein metabolism regulation
StbZIP20	GT1-motif	726	light responsive element
StbZIP20	GT1-motif	727	light responsive element
StbZIP20	TATA-box	38	core promoter element around -30 of transcription start
StbZIP20	TATA-box	39	core promoter element around -30 of transcription start
StbZIP20	TATA-box	120	core promoter element around -30 of transcription start
StbZIP20	TATA-box	139	core promoter element around -30 of transcription start
StbZIP20	TATA-box	140	core promoter element around -30 of transcription start
StbZIP20	TATA-box	222	core promoter element around -30 of transcription start
StbZIP20	TATA-box	223	core promoter element around -30 of transcription start
StbZIP20	TATA-box	224	core promoter element around -30 of transcription start
StbZIP20	TATA-box	225	core promoter element around -30 of transcription start
StbZIP20	TATA-box	374	core promoter element around -30 of transcription start
StbZIP20	TATA-box	415	core promoter element around -30 of transcription start
StbZIP20	TATA-box	537	core promoter element around -30 of transcription start
StbZIP20	TATA-box	538	core promoter element around -30 of transcription start
StbZIP20	TATA-box	694	core promoter element around -30 of transcription start
StbZIP20	TATA-box	718	core promoter element around -30 of transcription start
StbZIP20	TATA-box	719	core promoter element around -30 of transcription start
StbZIP20	TATA-box	720	core promoter element around -30 of transcription start
StbZIP20	TATA-box	738	core promoter element around -30 of transcription start
StbZIP20	TATA-box	758	core promoter element around -30 of transcription start
StbZIP20	TATA-box	759	core promoter element around -30 of transcription start
StbZIP20	TATA-box	801	core promoter element around -30 of transcription start
StbZIP20	TATA-box	1245	core promoter element around -30 of transcription start
StbZIP20	TATA-box	1246	core promoter element around -30 of transcription start
StbZIP20	TATA-box	1247	core promoter element around -30 of transcription start
StbZIP20	TATA-box	1248	core promoter element around -30 of transcription start
StbZIP20	TATA-box	1339	core promoter element around -30 of transcription start
StbZIP20	TATA-box	1340	core promoter element around -30 of transcription start
StbZIP20	TATA-box	1341	core promoter element around -30 of transcription start
StbZIP20	TATA-box	1342	core promoter element around -30 of transcription start
StbZIP20	TATA-box	1343	core promoter element around -30 of transcription start
StbZIP20	TATA-box	1344	core promoter element around -30 of transcription start
StbZIP20	TATA-box	1345	core promoter element around -30 of transcription start
StbZIP20	TATA-box	1347	core promoter element around -30 of transcription start
StbZIP20	TATA-box	1462	core promoter element around -30 of transcription start
StbZIP20	TATA-box	1464	core promoter element around -30 of transcription start
StbZIP20	TATA-box	1465	core promoter element around -30 of transcription start
StbZIP20	TATA-box	1466	core promoter element around -30 of transcription start
StbZIP20	TATA-box	1467	core promoter element around -30 of transcription start
StbZIP20	TATA-box	1468	core promoter element around -30 of transcription start
StbZIP20	TATA-box	1490	core promoter element around -30 of transcription start
StbZIP20	TATA-box	1493	core promoter element around -30 of transcription start
StbZIP20	TATA-box	1494	core promoter element around -30 of transcription start
StbZIP20	TATA-box	1695	core promoter element around -30 of transcription start
StbZIP20	TATA-box	1696	core promoter element around -30 of transcription start
StbZIP20	TATA-box	1697	core promoter element around -30 of transcription start
StbZIP20	TATA-box	1726	core promoter element around -30 of transcription start
StbZIP20	TATA-box	1727	core promoter element around -30 of transcription start
StbZIP20	TATA-box	1728	core promoter element around -30 of transcription start
StbZIP20	TATA-box	1729	core promoter element around -30 of transcription start
StbZIP20	TATA-box	1730	core promoter element around -30 of transcription start
StbZIP20	TATA-box	1731	core promoter element around -30 of transcription start
StbZIP20	TATA-box	1732	core promoter element around -30 of transcription start
StbZIP20	TATA-box	1733	core promoter element around -30 of transcription start
StbZIP20	TATA-box	1734	core promoter element around -30 of transcription start
StbZIP20	TATA-box	1735	core promoter element around -30 of transcription start
StbZIP20	TATA-box	1736	core promoter element around -30 of transcription start
StbZIP20	TATA-box	1737	core promoter element around -30 of transcription start
StbZIP20	TATA-box	1738	core promoter element around -30 of transcription start
StbZIP20	TATA-box	1739	core promoter element around -30 of transcription start
StbZIP20	TATA-box	1740	core promoter element around -30 of transcription start
StbZIP20	TATA-box	1741	core promoter element around -30 of transcription start
StbZIP20	TATA-box	1771	core promoter element around -30 of transcription start
StbZIP20	TATA-box	1772	core promoter element around -30 of transcription start
StbZIP20	TATA-box	1903	core promoter element around -30 of transcription start
StbZIP20	TATA-box	1904	core promoter element around -30 of transcription start
StbZIP20	TATA-box	1905	core promoter element around -30 of transcription start
StbZIP20	TATA-box	1906	core promoter element around -30 of transcription start
StbZIP20	TATA-box	1907	core promoter element around -30 of transcription start
StbZIP20	Myb-binding site	443
StbZIP20	Myc	204
StbZIP20	MYC	133
StbZIP20	MYC	784
StbZIP20	MYC	942
StbZIP20	MYC	1024
StbZIP20	MYC	1404
StbZIP20	MYC	1891
StbZIP20	AAGAA-motif	20
StbZIP20	AAGAA-motif	861
StbZIP20	AAGAA-motif	1938
StbZIP20	AT-rich element	599	binding site of AT-rich DNA binding protein (ATBP-1)
StbZIP20	TC-rich repeats	521	cis-acting element involved in defense and stress responsiveness
StbZIP20	MYB	112
StbZIP20	MYB	443
StbZIP20	MYB	527
StbZIP20	MYB	728
StbZIP20	MYB	1470
StbZIP20	MYB-like sequence	112
StbZIP20	MYB-like sequence	527
StbZIP20	MYB-like sequence	728
StbZIP20	MYB-like sequence	1470
StbZIP21	TCT-motif	837	part of a light responsive element
StbZIP21	CGTCA-motif	462	cis-acting regulatory element involved in the MeJA-responsiveness
StbZIP21	CGTCA-motif	1247	cis-acting regulatory element involved in the MeJA-responsiveness
StbZIP21	W box	1455
StbZIP21	W box	1746
StbZIP21	TATA-box	34	core promoter element around -30 of transcription start
StbZIP21	TATA-box	36	core promoter element around -30 of transcription start
StbZIP21	TATA-box	40	core promoter element around -30 of transcription start
StbZIP21	TATA-box	41	core promoter element around -30 of transcription start
StbZIP21	TATA-box	42	core promoter element around -30 of transcription start
StbZIP21	TATA-box	48	core promoter element around -30 of transcription start
StbZIP21	TATA-box	50	core promoter element around -30 of transcription start
StbZIP21	TATA-box	60	core promoter element around -30 of transcription start
StbZIP21	TATA-box	61	core promoter element around -30 of transcription start
StbZIP21	TATA-box	62	core promoter element around -30 of transcription start
StbZIP21	TATA-box	63	core promoter element around -30 of transcription start
StbZIP21	TATA-box	79	core promoter element around -30 of transcription start
StbZIP21	TATA-box	81	core promoter element around -30 of transcription start
StbZIP21	TATA-box	83	core promoter element around -30 of transcription start
StbZIP21	TATA-box	101	core promoter element around -30 of transcription start
StbZIP21	TATA-box	102	core promoter element around -30 of transcription start
StbZIP21	TATA-box	103	core promoter element around -30 of transcription start
StbZIP21	TATA-box	121	core promoter element around -30 of transcription start
StbZIP21	TATA-box	122	core promoter element around -30 of transcription start
StbZIP21	TATA-box	123	core promoter element around -30 of transcription start
StbZIP21	TATA-box	124	core promoter element around -30 of transcription start
StbZIP21	TATA-box	136	core promoter element around -30 of transcription start
StbZIP21	TATA-box	138	core promoter element around -30 of transcription start
StbZIP21	TATA-box	259	core promoter element around -30 of transcription start
StbZIP21	TATA-box	260	core promoter element around -30 of transcription start
StbZIP21	TATA-box	261	core promoter element around -30 of transcription start
StbZIP21	TATA-box	627	core promoter element around -30 of transcription start
StbZIP21	TATA-box	628	core promoter element around -30 of transcription start
StbZIP21	TATA-box	629	core promoter element around -30 of transcription start
StbZIP21	TATA-box	630	core promoter element around -30 of transcription start
StbZIP21	TATA-box	701	core promoter element around -30 of transcription start
StbZIP21	TATA-box	702	core promoter element around -30 of transcription start
StbZIP21	TATA-box	703	core promoter element around -30 of transcription start
StbZIP21	TATA-box	704	core promoter element around -30 of transcription start
StbZIP21	TATA-box	706	core promoter element around -30 of transcription start
StbZIP21	TATA-box	707	core promoter element around -30 of transcription start
StbZIP21	TATA-box	708	core promoter element around -30 of transcription start
StbZIP21	TATA-box	709	core promoter element around -30 of transcription start
StbZIP21	TATA-box	710	core promoter element around -30 of transcription start
StbZIP21	TATA-box	764	core promoter element around -30 of transcription start
StbZIP21	TATA-box	772	core promoter element around -30 of transcription start
StbZIP21	TATA-box	773	core promoter element around -30 of transcription start
StbZIP21	TATA-box	774	core promoter element around -30 of transcription start
StbZIP21	TATA-box	792	core promoter element around -30 of transcription start
StbZIP21	TATA-box	793	core promoter element around -30 of transcription start
StbZIP21	TATA-box	846	core promoter element around -30 of transcription start
StbZIP21	TATA-box	847	core promoter element around -30 of transcription start
StbZIP21	TATA-box	848	core promoter element around -30 of transcription start
StbZIP21	TATA-box	849	core promoter element around -30 of transcription start
StbZIP21	TATA-box	855	core promoter element around -30 of transcription start
StbZIP21	TATA-box	991	core promoter element around -30 of transcription start
StbZIP21	TATA-box	992	core promoter element around -30 of transcription start
StbZIP21	TATA-box	1011	core promoter element around -30 of transcription start
StbZIP21	TATA-box	1012	core promoter element around -30 of transcription start
StbZIP21	TATA-box	1013	core promoter element around -30 of transcription start
StbZIP21	TATA-box	1029	core promoter element around -30 of transcription start
StbZIP21	TATA-box	1196	core promoter element around -30 of transcription start
StbZIP21	TATA-box	1235	core promoter element around -30 of transcription start
StbZIP21	TATA-box	1298	core promoter element around -30 of transcription start
StbZIP21	TATA-box	1300	core promoter element around -30 of transcription start
StbZIP21	TATA-box	1336	core promoter element around -30 of transcription start
StbZIP21	TATA-box	1949	core promoter element around -30 of transcription start
StbZIP21	GT1-motif	414	light responsive element
StbZIP21	AT-rich element	1670	binding site of AT-rich DNA binding protein (ATBP-1)
StbZIP21	TCCC-motif	203	part of a light responsive element
StbZIP21	TGACG-motif	462	cis-acting regulatory element involved in the MeJA-responsiveness
StbZIP21	TGACG-motif	1247	cis-acting regulatory element involved in the MeJA-responsiveness
StbZIP21	MYC	75
StbZIP21	MYC	384
StbZIP21	MYC	465
StbZIP21	MYC	512
StbZIP21	MYC	672
StbZIP21	MYC	1345
StbZIP21	MYC	1426
StbZIP21	circadian	400	cis-acting regulatory element involved in circadian control
StbZIP21	circadian	808	cis-acting regulatory element involved in circadian control
StbZIP21	Myc	1180
StbZIP21	MYB-like sequence	1996
StbZIP21	MYB	1996
StbZIP22	ABRE	1553	cis-acting element involved in the abscisic acid responsiveness
StbZIP22	ABRE	1554	cis-acting element involved in the abscisic acid responsiveness
StbZIP22	ABRE	1811	cis-acting element involved in the abscisic acid responsiveness
StbZIP22	MYB	125
StbZIP22	MYB	511
StbZIP22	MYB	600
StbZIP22	MYB	1442
StbZIP22	MYB	1988
StbZIP22	A-box	308	cis-acting regulatory element
StbZIP22	A-box	960	cis-acting regulatory element
StbZIP22	G-Box	1553	cis-acting regulatory element involved in light responsiveness
StbZIP22	AACA_motif	48	involved in endosperm-specific negative expression
StbZIP22	TGACG-motif	1252	cis-acting regulatory element involved in the MeJA-responsiveness
StbZIP22	TGACG-motif	1345	cis-acting regulatory element involved in the MeJA-responsiveness
StbZIP22	TGACG-motif	1929	cis-acting regulatory element involved in the MeJA-responsiveness
StbZIP22	TCA-element	109	cis-acting element involved in salicylic acid responsiveness
StbZIP22	TCA-element	864	cis-acting element involved in salicylic acid responsiveness
StbZIP22	AAGAA-motif	302
StbZIP22	AAGAA-motif	1238
StbZIP22	circadian	1055	cis-acting regulatory element involved in circadian control
StbZIP22	MYC	325
StbZIP22	MYC	333
StbZIP22	MYC	1564
StbZIP22	MYC	1722
StbZIP22	G-box	1553	cis-acting regulatory element involved in light responsiveness
StbZIP22	G-box	1811	cis-acting regulatory element involved in light responsiveness
StbZIP22	Myb-binding site	125
StbZIP22	Myb-binding site	511
StbZIP22	GT1-motif	1615	light responsive element
StbZIP22	TATA-box	106	core promoter element around -30 of transcription start
StbZIP22	TATA-box	207	core promoter element around -30 of transcription start
StbZIP22	TATA-box	209	core promoter element around -30 of transcription start
StbZIP22	TATA-box	472	core promoter element around -30 of transcription start
StbZIP22	TATA-box	474	core promoter element around -30 of transcription start
StbZIP22	TATA-box	610	core promoter element around -30 of transcription start
StbZIP22	TATA-box	611	core promoter element around -30 of transcription start
StbZIP22	TATA-box	1461	core promoter element around -30 of transcription start
StbZIP22	TATA-box	1705	core promoter element around -30 of transcription start
StbZIP22	TATA-box	1820	core promoter element around -30 of transcription start
StbZIP22	TATA-box	1921	core promoter element around -30 of transcription start
StbZIP22	TATA-box	1923	core promoter element around -30 of transcription start
StbZIP22	ARE	632	cis-acting regulatory element essential for the anaerobic induction
StbZIP22	WUN-motif	1383
StbZIP22	WUN-motif	1384
StbZIP22	Myb	542
StbZIP22	Myb	693
StbZIP22	Myb	1867
StbZIP22	Myb	1888
StbZIP22	MBS	542	MYB binding site involved in drought-inducibility
StbZIP22	MBS	693	MYB binding site involved in drought-inducibility
StbZIP22	MBS	1867	MYB binding site involved in drought-inducibility
StbZIP22	CCGTCC motif	308
StbZIP22	CCGTCC motif	960
StbZIP22	CGTCA-motif	1252	cis-acting regulatory element involved in the MeJA-responsiveness
StbZIP22	CGTCA-motif	1345	cis-acting regulatory element involved in the MeJA-responsiveness
StbZIP22	CGTCA-motif	1929	cis-acting regulatory element involved in the MeJA-responsiveness
StbZIP23	CTAG-motif	1301
StbZIP23	MBS	1428	MYB binding site involved in drought-inducibility
StbZIP23	MBS	1785	MYB binding site involved in drought-inducibility
StbZIP23	MBS	1958	MYB binding site involved in drought-inducibility
StbZIP23	ARE	26	cis-acting regulatory element essential for the anaerobic induction
StbZIP23	ARE	456	cis-acting regulatory element essential for the anaerobic induction
StbZIP23	ARE	564	cis-acting regulatory element essential for the anaerobic induction
StbZIP23	ARE	595	cis-acting regulatory element essential for the anaerobic induction
StbZIP23	ARE	777	cis-acting regulatory element essential for the anaerobic induction
StbZIP23	ARE	879	cis-acting regulatory element essential for the anaerobic induction
StbZIP23	ARE	954	cis-acting regulatory element essential for the anaerobic induction
StbZIP23	ARE	1752	cis-acting regulatory element essential for the anaerobic induction
StbZIP23	TCT-motif	1256	part of a light responsive element
StbZIP23	Myb	309
StbZIP23	Myb	950
StbZIP23	Myb	1428
StbZIP23	Myb	1785
StbZIP23	Myb	1958
StbZIP23	I-box	711	part of a light responsive element
StbZIP23	I-box	1309	part of a light responsive element
StbZIP23	CCGTCC motif	851
StbZIP23	W box	1608
StbZIP23	HD-Zip 3	620	protein binding site
StbZIP23	Myb-binding site	54
StbZIP23	Myb-binding site	1629
StbZIP23	TATA-box	218	core promoter element around -30 of transcription start
StbZIP23	TATA-box	220	core promoter element around -30 of transcription start
StbZIP23	TATA-box	222	core promoter element around -30 of transcription start
StbZIP23	TATA-box	224	core promoter element around -30 of transcription start
StbZIP23	TATA-box	230	core promoter element around -30 of transcription start
StbZIP23	TATA-box	232	core promoter element around -30 of transcription start
StbZIP23	TATA-box	233	core promoter element around -30 of transcription start
StbZIP23	TATA-box	234	core promoter element around -30 of transcription start
StbZIP23	TATA-box	631	core promoter element around -30 of transcription start
StbZIP23	TATA-box	1026	core promoter element around -30 of transcription start
StbZIP23	TATA-box	1601	core promoter element around -30 of transcription start
StbZIP23	TATA-box	1603	core promoter element around -30 of transcription start
StbZIP23	GT1-motif	515	light responsive element
StbZIP23	GT1-motif	660	light responsive element
StbZIP23	GT1-motif	1756	light responsive element
StbZIP23	AAGAA-motif	94
StbZIP23	AAGAA-motif	516
StbZIP23	MYC	1701
StbZIP23	MRE	185	MYB binding site involved in light responsiveness
StbZIP23	MRE	765	MYB binding site involved in light responsiveness
StbZIP23	ABRE	1390	cis-acting element involved in the abscisic acid responsiveness
StbZIP23	MYB	54
StbZIP23	MYB	1136
StbZIP23	MYB	1629
StbZIP23	G-Box	1389	cis-acting regulatory element involved in light responsiveness
StbZIP23	A-box	851	cis-acting regulatory element
StbZIP24	MRE	765	MYB binding site involved in light responsiveness
StbZIP24	MYB	69
StbZIP24	MYB	1136
StbZIP24	ABRE	1390	cis-acting element involved in the abscisic acid responsiveness
StbZIP24	G-Box	1389	cis-acting regulatory element involved in light responsiveness
StbZIP24	AAGAA-motif	109
StbZIP24	MYC	1701
StbZIP24	MYC	1839
StbZIP24	W box	1608
StbZIP24	HD-Zip 3	620	protein binding site
StbZIP24	Myb-binding site	69
StbZIP24	TATA-box	28	core promoter element around -30 of transcription start
StbZIP24	TATA-box	29	core promoter element around -30 of transcription start
StbZIP24	TATA-box	30	core promoter element around -30 of transcription start
StbZIP24	TATA-box	31	core promoter element around -30 of transcription start
StbZIP24	TATA-box	32	core promoter element around -30 of transcription start
StbZIP24	TATA-box	246	core promoter element around -30 of transcription start
StbZIP24	TATA-box	248	core promoter element around -30 of transcription start
StbZIP24	TATA-box	250	core promoter element around -30 of transcription start
StbZIP24	TATA-box	252	core promoter element around -30 of transcription start
StbZIP24	TATA-box	258	core promoter element around -30 of transcription start
StbZIP24	TATA-box	260	core promoter element around -30 of transcription start
StbZIP24	TATA-box	261	core promoter element around -30 of transcription start
StbZIP24	TATA-box	262	core promoter element around -30 of transcription start
StbZIP24	TATA-box	631	core promoter element around -30 of transcription start
StbZIP24	TATA-box	1026	core promoter element around -30 of transcription start
StbZIP24	TATA-box	1600	core promoter element around -30 of transcription start
StbZIP24	TATA-box	1601	core promoter element around -30 of transcription start
StbZIP24	TATA-box	1602	core promoter element around -30 of transcription start
StbZIP24	TATA-box	1603	core promoter element around -30 of transcription start
StbZIP24	GT1-motif	543	light responsive element
StbZIP24	GT1-motif	660	light responsive element
StbZIP24	GT1-motif	1756	light responsive element
StbZIP24	CTAG-motif	1301
StbZIP24	MBS	1428	MYB binding site involved in drought-inducibility
StbZIP24	MBS	1785	MYB binding site involved in drought-inducibility
StbZIP24	MBS	1958	MYB binding site involved in drought-inducibility
StbZIP24	ARE	41	cis-acting regulatory element essential for the anaerobic induction
StbZIP24	ARE	240	cis-acting regulatory element essential for the anaerobic induction
StbZIP24	ARE	484	cis-acting regulatory element essential for the anaerobic induction
StbZIP24	ARE	564	cis-acting regulatory element essential for the anaerobic induction
StbZIP24	ARE	595	cis-acting regulatory element essential for the anaerobic induction
StbZIP24	ARE	777	cis-acting regulatory element essential for the anaerobic induction
StbZIP24	ARE	879	cis-acting regulatory element essential for the anaerobic induction
StbZIP24	ARE	954	cis-acting regulatory element essential for the anaerobic induction
StbZIP24	ARE	1752	cis-acting regulatory element essential for the anaerobic induction
StbZIP24	I-box	711	part of a light responsive element
StbZIP24	I-box	1309	part of a light responsive element
StbZIP24	TCT-motif	1256	part of a light responsive element
StbZIP24	Myb	236
StbZIP24	Myb	337
StbZIP24	Myb	950
StbZIP24	Myb	1428
StbZIP24	Myb	1785
StbZIP24	Myb	1958
StbZIP25	MYC	107
StbZIP25	MYC	772
StbZIP25	MYC	1243
StbZIP25	TCA	113
StbZIP25	TCT-motif	1985	part of a light responsive element
StbZIP25	ABRE3a	295
StbZIP25	ARE	492	cis-acting regulatory element essential for the anaerobic induction
StbZIP25	ARE	682	cis-acting regulatory element essential for the anaerobic induction
StbZIP25	ARE	1367	cis-acting regulatory element essential for the anaerobic induction
StbZIP25	GT1-motif	982	light responsive element
StbZIP25	TATA-box	145	core promoter element around -30 of transcription start
StbZIP25	TATA-box	182	core promoter element around -30 of transcription start
StbZIP25	TATA-box	183	core promoter element around -30 of transcription start
StbZIP25	TATA-box	184	core promoter element around -30 of transcription start
StbZIP25	TATA-box	263	core promoter element around -30 of transcription start
StbZIP25	TATA-box	264	core promoter element around -30 of transcription start
StbZIP25	TATA-box	265	core promoter element around -30 of transcription start
StbZIP25	TATA-box	266	core promoter element around -30 of transcription start
StbZIP25	TATA-box	267	core promoter element around -30 of transcription start
StbZIP25	TATA-box	282	core promoter element around -30 of transcription start
StbZIP25	TATA-box	519	core promoter element around -30 of transcription start
StbZIP25	TATA-box	520	core promoter element around -30 of transcription start
StbZIP25	TATA-box	521	core promoter element around -30 of transcription start
StbZIP25	TATA-box	522	core promoter element around -30 of transcription start
StbZIP25	TATA-box	532	core promoter element around -30 of transcription start
StbZIP25	TATA-box	533	core promoter element around -30 of transcription start
StbZIP25	TATA-box	813	core promoter element around -30 of transcription start
StbZIP25	TATA-box	834	core promoter element around -30 of transcription start
StbZIP25	TATA-box	842	core promoter element around -30 of transcription start
StbZIP25	TATA-box	1081	core promoter element around -30 of transcription start
StbZIP25	TATA-box	1083	core promoter element around -30 of transcription start
StbZIP25	TATA-box	1107	core promoter element around -30 of transcription start
StbZIP25	TATA-box	1108	core promoter element around -30 of transcription start
StbZIP25	TATA-box	1363	core promoter element around -30 of transcription start
StbZIP25	TATA-box	1364	core promoter element around -30 of transcription start
StbZIP25	TATA-box	1452	core promoter element around -30 of transcription start
StbZIP25	TATA-box	1503	core promoter element around -30 of transcription start
StbZIP25	TATA-box	1544	core promoter element around -30 of transcription start
StbZIP25	TATA-box	1644	core promoter element around -30 of transcription start
StbZIP25	TATA-box	1667	core promoter element around -30 of transcription start
StbZIP25	TATA-box	1684	core promoter element around -30 of transcription start
StbZIP25	ABRE	295	cis-acting element involved in the abscisic acid responsiveness
StbZIP25	ABRE	694	cis-acting element involved in the abscisic acid responsiveness
StbZIP25	G-box	295	cis-acting regulatory element involved in light responsiveness
StbZIP25	MYB	387
StbZIP25	W box	880
StbZIP25	W box	1293
StbZIP25	ABRE4	295
StbZIP26	A-box	1592	cis-acting regulatory element
StbZIP26	G-Box	803	cis-acting regulatory element involved in light responsiveness
StbZIP26	G-Box	994	cis-acting regulatory element involved in light responsiveness
StbZIP26	MYB	19
StbZIP26	MYB	422
StbZIP26	MYB	739
StbZIP26	MYB	1669
StbZIP26	ABRE	803	cis-acting element involved in the abscisic acid responsiveness
StbZIP26	ABRE	804	cis-acting element involved in the abscisic acid responsiveness
StbZIP26	ABRE	995	cis-acting element involved in the abscisic acid responsiveness
StbZIP26	MRE	1060	MYB binding site involved in light responsiveness
StbZIP26	LTR	1387	cis-acting element involved in low-temperature responsiveness
StbZIP26	MBSI	1748	MYB binding site involved in flavonoid biosynthetic genes regulation
StbZIP26	circadian	414	cis-acting regulatory element involved in circadian control
StbZIP26	MYC	1511
StbZIP26	MYC	1531
StbZIP26	MYC	1533
StbZIP26	TGACG-motif	39	cis-acting regulatory element involved in the MeJA-responsiveness
StbZIP26	TGACG-motif	556	cis-acting regulatory element involved in the MeJA-responsiveness
StbZIP26	GT1-motif	188	light responsive element
StbZIP26	chs-CMA1a	669	part of a light responsive element
StbZIP26	TATA-box	204	core promoter element around -30 of transcription start
StbZIP26	TATA-box	205	core promoter element around -30 of transcription start
StbZIP26	TATA-box	412	core promoter element around -30 of transcription start
StbZIP26	TATA-box	413	core promoter element around -30 of transcription start
StbZIP26	TATA-box	414	core promoter element around -30 of transcription start
StbZIP26	TATA-box	450	core promoter element around -30 of transcription start
StbZIP26	TATA-box	451	core promoter element around -30 of transcription start
StbZIP26	TATA-box	462	core promoter element around -30 of transcription start
StbZIP26	TATA-box	597	core promoter element around -30 of transcription start
StbZIP26	TATA-box	598	core promoter element around -30 of transcription start
StbZIP26	TATA-box	599	core promoter element around -30 of transcription start
StbZIP26	TATA-box	600	core promoter element around -30 of transcription start
StbZIP26	TATA-box	641	core promoter element around -30 of transcription start
StbZIP26	TATA-box	642	core promoter element around -30 of transcription start
StbZIP26	TATA-box	643	core promoter element around -30 of transcription start
StbZIP26	TATA-box	753	core promoter element around -30 of transcription start
StbZIP26	TATA-box	807	core promoter element around -30 of transcription start
StbZIP26	TATA-box	809	core promoter element around -30 of transcription start
StbZIP26	TATA-box	827	core promoter element around -30 of transcription start
StbZIP26	TATA-box	828	core promoter element around -30 of transcription start
StbZIP26	TATA-box	987	core promoter element around -30 of transcription start
StbZIP26	TATA-box	1162	core promoter element around -30 of transcription start
StbZIP26	TATA-box	1253	core promoter element around -30 of transcription start
StbZIP26	TATA-box	1288	core promoter element around -30 of transcription start
StbZIP26	TATA-box	1289	core promoter element around -30 of transcription start
StbZIP26	TATA-box	1290	core promoter element around -30 of transcription start
StbZIP26	TATA-box	1559	core promoter element around -30 of transcription start
StbZIP26	TATA-box	1676	core promoter element around -30 of transcription start
StbZIP26	TATA-box	1705	core promoter element around -30 of transcription start
StbZIP26	TATA-box	1706	core promoter element around -30 of transcription start
StbZIP26	TATA-box	1733	core promoter element around -30 of transcription start
StbZIP26	TATA-box	1734	core promoter element around -30 of transcription start
StbZIP26	TATA-box	1737	core promoter element around -30 of transcription start
StbZIP26	TATA-box	1738	core promoter element around -30 of transcription start
StbZIP26	TATA-box	1739	core promoter element around -30 of transcription start
StbZIP26	TATA-box	1757	core promoter element around -30 of transcription start
StbZIP26	TATA-box	1758	core promoter element around -30 of transcription start
StbZIP26	TATA-box	1828	core promoter element around -30 of transcription start
StbZIP26	TATA-box	1837	core promoter element around -30 of transcription start
StbZIP26	TATA-box	1838	core promoter element around -30 of transcription start
StbZIP26	TATA-box	1958	core promoter element around -30 of transcription start
StbZIP26	TATA-box	2013	core promoter element around -30 of transcription start
StbZIP26	TATA-box	2014	core promoter element around -30 of transcription start
StbZIP26	G-box	803	cis-acting regulatory element involved in light responsiveness
StbZIP26	Myb-binding site	1669
StbZIP26	CCGTCC motif	1592
StbZIP26	CGTCA-motif	39	cis-acting regulatory element involved in the MeJA-responsiveness
StbZIP26	CGTCA-motif	556	cis-acting regulatory element involved in the MeJA-responsiveness
StbZIP26	P-box	1412	gibberellin-responsive element
StbZIP26	P-box	1960	gibberellin-responsive element
StbZIP26	WUN-motif	298
StbZIP26	ARE	704	cis-acting regulatory element essential for the anaerobic induction
StbZIP26	ARE	1681	cis-acting regulatory element essential for the anaerobic induction
StbZIP26	ARE	1869	cis-acting regulatory element essential for the anaerobic induction
StbZIP26	I-box	363	part of a light responsive element
StbZIP26	TCT-motif	1424	part of a light responsive element
StbZIP26	Myb	861
[truncated: 7,350 more rows]

## Sheet: S8
Table S8 All primer sequence information used in this article
Function	Primer name	Primer sequence
quantitative real-time PCR primer	StActin-F	AGATGCTTACGCTGGATG GAATGC
	StActin-R	TTCCGGTGTGGTTGGATT CTGTTC
	NtActin-F	TTACGCCCTTCCTCATGCAATT
	NtActin-R	GGCGCCACCACCTTGATCTTC
	StbZIP115-F	TCCGCAATTGGTGAGTTCTGGTTC
	StbZIP115-R	GCTTCTTCATCCGTGACCTCTTGG
	StbZIP109-F	GGTCACGGATGAAGAAGCAGCAG
	StbZIP109-R	GAGCCCTCAGCACATTGTTCTCTG
	StbZIP105-F	TCCGCAATTGGTGAGTTCTGGTTC
	StbZIP105-R	GCTTCTTCATCCGTGACCTCTTGG
	StbZIP104-F	GCTTCGACTCCGCAACTGGTG
	StbZIP104-R	GCTTCTTCATCCGTGACCTCTTGG
	StbZIP90-F	ACCACAGCAACAGCAGCAACC
	StbZIP90-R	ACCAACCATCCCTACCCTCATTCC
	StbZIP74-F	GGAGTCTGCCGTGCTCTTGTTG
	StbZIP74-R	GCCCGTGGTTTCTGCTTCCC
	StbZIP72-F	ACCATCAACCACAGCAACAGCAG
	StbZIP72-R	CATAGGAGCACCATAGGGCAAAGC
	StbZIP67-F	ACCACAGCAACAGCAGCAACC
	StbZIP67-R	ACCAACCATCCCTACCCTCATTCC
	NtCSD-F	GCCATGAACTCAGCCTTACCAC
	NtCSD-R	AGAGCTTTATTCCGAACCTGGG
	NtFSD-F	CACACCGCTCCTCACCATAGAC
	NtFSD-R	AGCCTAGAACTGACTGCTTCC
gene cloning primers	StbZIP104-F	ATAGTCGACATGGCTTCGACTCCG
	StbZIP104-R	CGCAGGTACCTCAAAACTGGAACATATC
PCR detection primers	KAN-F	CGTCCTTTGCTCGGAAGAGT
	KAN-R	CCAATCAGGCTTGATCCCCA
subcellular localization amplification primers	StbZIP104-SLC-F	ATAGTCGACATGGCTTCGACTCCG
	StbZIP104-SLC-R	CAGGTACCAAACTGGAACATATCAGAAG

## Sheet: S9
Table. S9 Plant species and genotypes used in this study and their applications
Species	Genotype	Application
Solanum tuberosum L.	Shepody	Cold-tolerance evaluation
Solanum tuberosum L.	E-107	Cold-tolerance evaluation
Solanum tuberosum L.	Minshu 1	Cold-tolerance evaluation
Solanum tuberosum L.	Qingshu 10	Cold-tolerance evaluation
Solanum tuberosum L.	Zhenshu 8	Cold-tolerance evaluation
Solanum tuberosum L.	A1	Cold-tolerance evaluation
Solanum tuberosum L.	DR-2	Cold-tolerance evaluation; qRT-PCR
Solanum tuberosum L.	DR-9	Cold-tolerance evaluation
Solanum tuberosum L.	Atlantic	Cold-tolerance evaluation
Solanum tuberosum L.	Xiazai 65	Cold-tolerance evaluation
Solanum tuberosum L.	Qingshu 9	Cold-tolerance evaluation; qRT-PCR
Solanum tuberosum L.	Favorita	Cold-tolerance evaluation; qRT-PCR
Solanum tuberosum L.	Shenyangwo	Cold-tolerance evaluation
Solanum tuberosum L.	Dongnong 303	Cold-tolerance evaluation
Nicotiana benthamiana	benthamiana tobacco	Subcellular localization
Nicotiana tabacum var. Samsun NN	Samsun NN tobacco	Construction of overexpression lines
